# Supplementary material for: Work at high altitude and non-fatal cardiovascular disease associated with unfitness to work: Prospective cohort observation
Source: PLoS One. 2024 Jul 8;19(7):e0306046. doi: 10.1371/journal.pone.0306046 (PMC11230562; doi:10.1371/journal.pone.0306046)
Supplement: S1 Table — (XLSX) [file pone.0306046.s001.xlsx]

## Sheet: ALL
								AT PREEMPLOYMENT																CONFIRMED DIAGNOSES AT PRE-EMPLOYMENT
#	Sex	AGE	Code res	VC act	VC%	FEV1act	FEV%	FVC act	FVC%	FEV1/FVC	Smok	Cig	CO	Height	Weight	BMI	BPsys	BPdia	HR	HHB	ESR	SpO2	Code	ПМК	НГН	АГ	ХРБС	скол	МКБ	ХВГ	ОПОП	алк	адготит	искрнос	нейросен	кондтуго	кариес	миоп/астиг	косогл	птериг	трихром	ХС	хрпиело	ГЭРБ	гастрит	онихо	псор	гемор	ЦБАпротруз
1	0	34	0	3.8	123	2.7	2.77	3.79	121	73.1	0	0	5	155	65	27.0552	120	80	66	122	9	91	1	0	0	0	0	0	0	0	0	0	1	0	0	0	0	1	0	0	0	0	0	0	0	0	0	0	0
2	1	37	0	4.8	106	3.93	107	4.92	113	79.9	0	0	12	168	58	20.5499	130	80	95	192	1	90	2	0	0	0	0	0	0	0	0	0	1	0	0	0	0	0	0	0	0	1	0	0	0	0	0	0	0
3	1	49	1	4.99	123.515	4.03	126.73	4.84	124	83.3	0	0	1	165	64	23.5078	130	80	66	193	5	80	2	0	1	0	0	0	0	0	0	0	1	1	0	0	0	1	0	0	0	0	0	0	0	0	0	0	0
4	0	27	1	3.57	92.7273	3.66	108.929	4.08	106	89.7	0	0	4	168	71	25.1559	120	85	76	154	15	90	2	0	0	0	0	0	0	0	0	0	0	0	0	0	0	0	0	1	0	0	0	0	0	0	0	0	0
5	1	40	0	4.95	100.406	4.07	104.359	4.99	105	81.6	0	0	1	175	67	21.8776	130	80	92	152	7	83	2	1	0	0	0	0	0	0	0	0	0	0	0	0	0	0	0	0	0	0	0	0	0	0	0	0	0
6	1	42	1	4.91	110.337	4.23	119.155	5.11	120	82.8	1	10	12	168	66	23.3844	160	90	84	195	6	91	2	0	0	0	0	0	0	0	0	0	0	0	1	0	0	0	0	0	0	0	0	0	0	0	0	0	0
7	1	30	1	4.66	87.2659	4.39	102.57	4.97	97.5	88.3	0	0	1	177	66	21.0667	130	60	76	178	2	89	3	0	0	0	0	0	0	0	0	0	0	0	0	0	0	0	0	0	0	0	0	0	0	0	0	0	0
8	1	39	0	4.72	102.832	3.8	103.261	4.84	110	78.5	0	0	4	169	71	24.8591	130	80	78	187	5	80	2	0	0	0	0	0	0	0	0	0	0	1	0	0	0	0	0	0	0	0	1	0	0	0	0	0	0
9	1	32	0	4.54	101.114	3.64	99.4536	4.44	103	82	1	6	26	165	62	22.7732	139	79	82	176	4	90	2	0	1	0	0	0	0	0	0	0	0	0	0	1	1	0	0	0	0	0	0	0	0	0	0	0	0
10	1	31	1	4.67	98.7315	3.92	102.083	4.81	106	81.5	0	0	1	168	77	27.2817	125	85	68	184	5	89	2	0	1	0	0	0	0	0	0	0	0	0	0	1	1	0	0	0	0	0	0	0	0	0	0	0	0
11	1	22	1	5.25	90.3614	5.01	107.742	5.64	102	88.8	0	0	1	183	57	17.0205	110	80	86	172	4	89	2	0	0	0	0	0	0	0	0	0	0	0	0	0	0	0	0	0	0	0	0	0	0	0	0	0	0
12	1	22	0	5.24	96.1468	4.36	99.0909	5.6	107	77.9	1	2	8	177	88	28.089	120	90	65	180	11	87	2	0	0	0	0	0	0	0	0	0	0	0	0	0	0	1	0	0	0	0	0	0	0	0	0	0	0
13	1	22	1	4.92	99.1935	4.45	109.877	5.32	112	83.6	0	0	12	169	62	21.7079	130	80	78	188	1	87	2	0	0	0	0	0	0	0	0	0	0	0	0	0	0	0	0	0	0	0	0	0	0	0	0	0	0
14	1	21	1	4.64	99.7849	4.05	105.469	4.79	107	84.6	0	0	18	164	51	18.9619	130	80	86	187	7	90	2	0	0	0	0	0	0	0	0	0	0	0	0	0	0	0	0	0	0	0	0	0	0	0	0	0	0
15	1	19	1	4.66	88.5932	3.64	85.2459	4.62	91.8	78.8	0	0	6	174	55	18.1662	130	80	86	164	3	90	2	0	0	0	0	0	0	0	0	0	0	0	0	0	0	0	0	0	0	0	0	0	0	0	0	0	0
16	1	21	1	4.95	99.7984	4.5	111.111	5.11	108	88.1	0	0	16	169	65	22.7583	120	80	68	166	15	90	2	0	0	0	0	0	0	0	0	0	0	0	0	0	0	0	0	0	0	0	0	0	0	0	0	0	0
17	1	22	1	4.3	88.843	3.71	93.4509	4.29	92.7	86.5	0	0	17	167	60	21.5139	130	70	86	164	4	88	2	0	0	0	0	0	0	0	0	0	1	0	0	0	1	0	0	0	0	0	0	0	0	0	0	0	0
18	1	33	1	4.92	90.6077	4.53	104.861	5.15	99	88	1	15	24	180	73	22.5309	140	80	86	142	12	88	1	0	0	0	0	0	0	0	0	0	0	0	0	0	0	0	0	0	0	0	0	1	0	0	0	0	0
19	1	41	0	4.9	101.66	4.39	115.526	5.12	111	85.7	1	10	11	174	66	21.7994	150	85	85	158	2	88	3	0	0	1	0	0	0	0	0	0	0	1	0	0	0	0	0	0	0	0	0	0	0	0	0	0	0
20	1	47	0	4.99	116.589	4.1	121.662	5.11	124	80.2	0	0	0	168	72	25.5102	130	90	86	163	10	89	3	0	0	0	0	0	0	0	0	0	0	0	0	0	0	0	0	0	0	1	0	0	0	1	0	1	1
21	1	37	0	4.77	109.655	3.03	86.0795	4.97	119	61	1	6	44	164	65	24.1672	130	80	78	126	2	88	3	0	0	0	0	0	0	0	0	0	0	0	0	0	0	0	0	0	0	0	0	0	0	0	0	0	0
22	1	46	0	5.5	115.304	4.44	119.035	6.24	137	71.2	0	0	0	175	61	19.9184	125	80	66	152	3	88	3	0	0	0	1	1	0	0	0	0	0	0	0	0	0	0	0	0	0	0	0	0	0	0	0	1	0
23	1	34	0	5.51	103.184	4.13	97.1765	5.44	106	75.9	1	10	18	179	88	27.4648	110	70	76	171	2	89	3	0	0	0	0	0	0	0	0	0	0	0	0	0	0	0	0	0	1	0	0	0	0	1	0	0	1
24	1	26	0	4.45	84.6008	4	93.6768	4.63	92	86.4	0	0	0	174	89	29.3962	120	80	60	169	2	90	3	0	0	0	0	0	0	0	0	0	0	0	0	0	1	0	0	0	0	0	0	0	0	0	0	1	0
25	1	41	0	5.62	114.46	4.53	117.358	5.84	124	77.6	1	10	10	176	80	25.8264	120	80	66	187	2	87	3	0	0	0	0	0	0	0	0	0	1	0	0	0	0	0	0	0	0	0	0	0	0	0	0	0	0
26	1	37	0	5.27	112.607	4.52	120.533	5.42	121	83.4	0	0	7	170	74	25.6055	115	75	80	155	4	94	3	0	0	0	0	0	0	0	0	0	0	0	0	0	0	0	0	0	0	0	0	0	0	0	0	0	0
27	1	43	0	4.1	84.0164	3.29	85.9008	4.37	93.4	75.3	0	0	3	176	74	23.8895	120	70	72	189	2	93	3	0	0	0	0	0	0	0	0	0	1	0	0	1	0	0	0	0	0	0	0	0	0	0	0	0	0
28	1	40	0	4.48	96.1373	3.73	100.811	4.67	104	79.9	1	10	13	171	92	31.4627	120	70	68	181	2	90	3	0	0	0	0	0	0	0	0	0	1	1	0	1	0	0	0	0	0	1	0	0	0	0	0	0	0
29	1	34	0	6.46	111.188	5.48	119.912	6.63	119	82.7	0	0	3	187	82	23.4493	100	70	70	178	2	88	3	1	0	0	0	0	0	0	0	0	0	0	0	0	0	0	0	0	0	1	0	0	0	1	0	0	0
30	1	22	1	5.36	97.2777	4.77	107.432	5.54	105	86.1	0	0	10	178	91	28.7211	125	80	80	164	4	87	2	0	0	0	0	0	0	0	0	0	1	0	0	0	0	0	0	0	0	0	0	0	0	0	0	0	0
31	1	28	0	5.92	110.448	4.47	103.712	5.98	117	74.7	1	10	18	177	77	24.5779	120	80	76	161	2	94	3	0	0	0	0	0	0	0	0	0	0	1	0	0	0	0	0	0	0	0	0	0	0	0	0	0	0
32	1	40	0	6.02	124.38	4.29	112.01	5.42	117	79.2	1	8	17	174	80	26.4236	120	70	66	191	2	92	3	0	0	0	0	0	0	0	0	0	0	0	1	0	0	0	0	0	0	0	0	0	0	0	0	0	0
33	1	47	0	5.68	115.447	4.34	113.911	5.9	125	73.6	1	12	11	179	74	23.0954	130	80	65	157	5	86	2	0	0	0	0	0	0	0	0	0	0	1	0	0	0	0	0	0	0	1	0	0	0	0	0	0	0
34	1	29	1	5.28	110.23	4.9	125.964	5.43	119	90.2	0	0	12	168	63	22.3214	120	80	76	172	3	91	1	0	0	0	0	0	0	0	0	0	0	0	0	0	0	0	0	0	0	0	0	0	0	0	0	0	0
35	1	32	1	5.64	103.867	4.14	95.8333	5.54	107	74.7	0	0	0	180	96	29.6296	110	80	66	163	6	84	1	0	0	0	0	0	0	0	0	0	0	0	0	0	0	0	0	0	0	0	0	0	0	0	0	0	0
36	1	25	0	5.19	97.5564	4.39	101.856	5.27	104	83.3	1	10	13	175	60	19.5918	120	80	66	168	3	89	1	0	0	0	0	0	0	0	0	0	0	0	0	0	0	1	0	0	0	0	0	0	0	0	0	0	0
37	1	45	0	5.56	115.114	4.45	118.037	5.76	124	77.3	1	10	17	176	68	21.9525	130	80	63	171	9	95	1	0	0	0	0	0	0	0	0	0	0	1	0	0	0	0	0	0	0	0	0	0	0	0	0	0	0
38	1	39	0	4.64	94.6939	3.95	101.542	4.92	105	80.3	1	6	17	174	71	23.4509	130	80	82	185	1	87	2	0	0	0	0	0	0	0	0	0	1	1	0	0	0	1	0	0	0	0	0	0	0	0	0	0	0
39	1	39	0	4.26	90.8316	3.32	89.008	4.23	94	78.5	1	6	34	171	61	20.8611	130	80	84	165	11	88	2	0	0	0	0	0	0	0	0	0	0	0	0	0	0	0	0	0	0	0	0	0	0	0	0	0	0
40	1	42	0	4.86	104.069	3.84	104.065	4.8	107	80	1	12	21	172	65	21.9713	120	80	68	190	1	92	2	0	0	0	0	0	0	0	0	0	0	0	0	0	1	0	0	0	0	0	0	0	0	0	0	1	0
41	1	27	1	5.4	115.88	4.32	113.089	5.19	116	83.2	0	0	0	165	65	23.8751	120	70	78	156	6	90	1	0	0	0	0	0	0	0	0	0	0	0	0	0	0	0	0	0	0	0	0	0	0	0	0	0	0
42	1	48	0	3.62	87.6513	2.82	86.5031	3.75	94.5	75.2	0	0	8	166	79	28.6689	140	90	68	161	3	90	2	0	0	1	0	0	0	0	0	0	1	0	0	0	0	0	0	0	0	0	0	0	0	0	0	0	0
43	1	43	1	4.22	104.715	3.62	112.074	4.58	118	79	1	1	0	162	62	23.6244	130	80	72	182	2	85	2	0	0	0	0	0	0	0	0	0	0	0	0	0	0	1	0	0	0	0	0	0	0	0	0	0	0
44	1	27	1	4.84	88.8073	5.03	114.84	5.17	99.2	97.3	0	0	8	178	66	20.8307	130	75	68	180	2	94	2	0	0	0	0	0	0	0	0	0	0	0	0	0	0	0	0	0	0	0	0	0	0	0	0	0	0
45	1	38	0	5.96	124.686	4.64	122.105	6.19	135	75	1	15	32	172	64	21.6333	150	60	76	158	3	89	2	0	0	0	0	0	0	0	0	0	0	1	0	0	0	0	0	0	0	0	0	0	0	0	0	0	0
46	1	48	0	4.09	94.8956	3.16	93.2153	4.21	101	75.1	1	20	11	169	60	21.0077	100	70	80	177	1	88	2	0	0	0	0	0	0	0	0	0	0	1	0	0	1	0	0	1	0	0	0	0	0	0	0	0	0
47	1	41	0	5.1	99.6094	4.29	106.716	5.44	111	78.9	0	0	2	179	94	29.3374	130	90	72	162	7	90	2	0	0	0	0	0	0	0	1	0	0	0	0	0	0	0	0	0	0	0	0	0	0	0	0	0	0
48	1	41	0	4.88	111.162	4.16	118.857	5.02	119	82.9	1	5	8	167	64	22.9481	125	80	70	170	1	88	2	0	0	0	0	0	1	0	0	0	0	1	0	0	0	0	0	0	0	0	1	0	0	0	0	0	0
49	1	25	0	4.78	92.9961	4.23	101.196	5.34	109	79.2	0	0	0	172	80	27.0416	120	85	68	170	6	89	2	1	0	0	0	0	0	0	0	0	0	0	0	0	0	0	0	0	0	0	0	0	0	0	0	0	0
50	1	23	1	4.9	96.4567	3.89	93.9614	5.03	103	77.3	1	10	16	171	97	33.1726	120	80	68	166	7	90	1	0	0	0	0	0	0	0	0	0	0	0	0	0	0	1	0	0	0	0	0	0	0	0	0	0	0
51	1	48	0	5.05	105.87	4.16	111.828	5.35	117	77.8	0	0	0	176	94	30.3461	130	80	74	187	3	84	2	0	0	0	0	0	1	0	0	0	1	0	0	0	0	0	0	0	0	0	0	0	0	1	0	0	0
52	1	43	0	3.68	88.6747	3.58	107.831	3.81	95.5	94	1	7	15	164	48	17.8465	125	75	86	164	1	92	1	0	0	0	0	0	0	0	1	0	0	0	0	0	0	1	0	0	0	0	0	0	0	0	0	0	0
53	1	42	0	4.78	108.884	3.67	105.158	4.88	116	75.2	0	0	0	168	82	29.0533	130	75	66	170	5	88	2	0	0	0	0	0	0	0	0	0	0	0	0	0	0	0	0	0	0	0	0	0	0	0	0	0	0
54	1	48	0	5	108.932	3.67	102.228	4.87	111	75.4	0	0	10	173	89	29.737	140	85	76	167	1	90	2	0	0	0	0	0	0	0	0	0	1	0	0	0	0	0	0	0	0	0	0	0	0	0	0	0	0
55	1	35	1	4.97	89.8734	3.96	90.8257	5	94.5	79.2	1	15	12	183	98	29.2633	125	75	84	161	6	90	1	0	0	0	0	0	0	0	0	0	0	0	0	0	0	0	0	0	0	0	0	0	0	0	0	0	0
56	1	46	0	4.89	99.3902	3.67	95.8225	4.88	103	75.2	0	0	11	178	73	23.04	120	70	80	171	1	95	2	0	0	0	0	0	0	0	1	0	0	0	0	0	1	0	0	0	0	0	0	0	0	0	0	0	0
57	1	41	0	5.21	127.696	3.84	116.717	5.4	137	71.1	1	7	9	162	67	25.5296	125	80	65	180	1	84	2	0	0	0	0	0	0	0	0	0	0	1	0	0	0	0	0	0	0	1	0	0	0	0	0	0	0
58	1	45	0	4.54	100.442	3.21	90.1685	4.46	103	72	0	0	0	171	61	20.8611	120	80	84	203	3	89	2	0	0	0	0	0	0	0	0	0	0	0	0	0	0	1	0	0	0	0	0	0	0	0	0	1	0
59	1	46	0	5.52	104.348	3.62	88.5086	5.56	110	65.1	1	20	14	184	65	19.199	125	85	78	203	1	90	2	0	0	0	0	0	0	0	0	0	0	1	0	0	1	0	0	0	0	0	0	0	0	0	0	0	0
60	1	30	1	5.56	113.934	4.88	123.544	6.37	136	76.6	0	0	13	170	68	23.5294	105	75	78	193	2	87	1	0	0	0	0	0	0	0	0	0	0	0	0	0	0	1	0	0	0	0	0	0	0	0	0	0	0
61	1	48	0	5.02	98.2387	4.01	101.777	4.92	100	81.5	0	0	0	182	110	33.2085	140	90	85	215	1	83	2	0	0	0	0	0	0	0	1	0	1	0	1	0	0	1	0	0	0	0	0	0	0	0	0	0	0
62	1	33	0	5	102.881	4.13	105.627	5.21	112	79.3	0	0	10	171	89	30.4367	140	90	80	200	7	87	1	0	0	0	0	0	0	0	0	0	0	0	0	0	0	0	0	0	0	0	0	0	0	0	0	0	0
63	1	24	0	5.97	103.826	5.43	117.787	6.2	113	87.6	0	0	0	182	73	22.0384	110	80	76	212	1	89	2	0	0	0	0	0	0	0	0	0	0	0	0	0	0	1	0	0	0	0	0	0	0	0	0	0	0
64	1	43	0	4.3	90.9091	3.73	100	4.35	96	85.7	0	0	0	173	83	27.7323	130	80	68	195	4	91	2	0	0	0	0	0	0	0	0	0	0	1	0	0	0	0	0	0	1	0	0	0	0	0	0	0	0
65	1	21	1	5.67	100.71	5.29	116.777	5.91	110	89.5	0	0	2	180	82	25.3086	115	80	76	166	2	95	1	0	0	0	0	0	0	0	0	0	0	0	0	0	0	0	0	0	0	0	0	0	0	0	0	0	0
66	1	30	1	4.62	98.2979	3.94	103.141	4.89	109	80.6	0	0	0	167	71	25.4581	140	80	66	178	3	90	1	0	0	0	0	0	0	0	0	0	0	0	0	0	0	1	1	0	0	0	0	0	0	0	0	0	0
67	1	18	0	4.99	87.6977	5.01	109.628	5.13	94.3	97.7	0	0	0	181	64	19.5354	130	80	60	151	6	85	2	0	0	0	0	0	0	0	0	0	0	0	0	0	1	0	0	0	0	0	0	0	0	0	0	0	0
68	1	18	0	3.91	75.1923	3.71	87.9147	3.84	77.3	96.6	1	3	3	173	55	18.3768	120	80	76	173	2	87	2	0	0	0	0	0	0	0	0	0	0	0	0	0	0	0	0	0	0	0	0	0	0	0	0	0	0
69	1	37	0	4.85	99.5893	3.86	99.4845	4.88	105	79.1	1	10	8	173	71	23.7228	130	80	76	151	2	91	2	0	0	0	0	0	0	0	0	0	0	0	0	0	0	0	0	0	0	0	0	0	0	0	0	0	0
70	1	18	0	4.91	94.4231	4.53	107.346	5.27	106	86	0	0	4	173	68	22.7204	120	75	62	158	2	79	2	0	0	0	0	0	0	0	0	0	0	0	0	0	0	0	0	0	0	0	0	0	0	0	0	0	0
71	1	37	0	4.4	86.1057	3.66	90.3704	4.42	90.4	82.8	1	10	35	177	64	20.4284	125	80	74	181	3	90	2	0	0	0	0	0	0	0	0	0	0	0	0	0	0	0	0	0	0	0	0	0	0	0	0	0	0
72	1	33	0	5.73	125.934	4.38	118.699	5.67	130	77.2	0	0	16	166	55	19.9594	125	85	78	151	10	90	2	0	0	0	0	0	1	0	0	0	0	1	0	0	1	0	0	0	0	0	0	0	0	0	0	0	0
73	1	27	0	5.82	108.582	5.01	115.972	5.95	116	84.2	0	0	17	176	69	22.2753	110	60	85	151	4	90	2	0	0	0	0	0	0	0	0	0	0	0	0	0	1	1	0	0	0	0	0	0	0	0	0	0	0
74	1	22	0	5.84	107.156	5.8	131.818	6.47	124	89.6	1	10	14	177	71	22.6627	140	75	82	183	5	86	2	0	0	0	0	0	1	0	0	0	0	0	0	0	0	0	0	0	0	0	0	0	0	0	0	0	0
75	1	27	1	5.27	103.536	4.08	99.0291	5.48	113	74.5	1	8	40	172	79	26.7036	115	80	67	186	3	86	2	0	0	0	0	0	0	0	0	0	0	1	0	0	0	0	0	1	0	0	0	0	1	0	0	0	0
76	1	40	1	4.75	115.572	3.23	97.2892	4.71	119	68.6	1	10	17	162	55	20.9572	120	80	76	168	4	90	2	0	0	0	0	0	0	0	0	0	0	1	0	0	0	0	0	0	0	0	0	0	0	1	0	0	0
77	1	38	1	4.96	106.438	3.89	104.57	5.08	114	76.6	1	20	9	170	67	23.1834	105	65	68	171	4	87	2	0	0	0	0	0	0	0	0	0	0	1	0	0	0	0	0	0	0	0	0	0	0	0	0	0	0
78	1	47	1	4.26	94.0397	3.47	98.0226	4.85	111	71.5	1	20	23	172	63	21.2953	125	80	74	157	2	89	2	0	1	0	0	0	0	0	0	1	0	1	1	0	0	0	0	0	0	0	0	0	0	0	0	0	0
79	1	32	1	4.41	90.3689	3.71	94.402	4.59	98.1	80.8	0	0	10	171	88	30.0947	120	85	66	173	4	86	2	0	0	0	0	0	1	0	0	0	0	0	0	0	0	0	0	0	0	0	0	0	0	0	0	0	0
80	1	36	1	5.18	97.3684	4.03	95.7245	5.55	109	72.6	1	5	7	180	85	26.2346	120	80	58	160	5	85	2	0	0	0	0	0	0	0	0	0	0	1	0	0	0	0	0	0	0	1	0	0	0	1	0	0	0
81	1	29	1	4.8	99.7921	4.02	102.551	4.96	108	81	1	5	10	168	66	23.3844	120	70	66	135	4	85	2	0	0	0	0	0	0	1	0	0	0	0	0	0	0	0	0	0	0	0	0	0	0	0	0	0	0
82	1	42	0	4.19	98.8208	3.54	104.425	4.44	109	79.7	0	0	10	165	67	24.6097	125	85	67	160	5	91	2	0	0	0	0	0	0	0	0	0	0	0	0	0	0	0	0	0	0	0	0	0	0	0	0	0	0
83	1	33	1	5.2	104.418	4.43	111.028	5.76	121	76.9	1	5	21	173	59	19.7133	120	70	72	173	5	84	2	0	0	0	0	0	0	0	0	0	0	0	0	0	0	0	0	0	0	1	0	0	0	0	0	0	0
84	1	33	0	4.31	101.412	3.25	93.3908	4.06	99.5	80	1	20	23	161	62	23.9188	120	75	66	190	3	86	2	0	0	0	0	0	0	0	0	0	0	0	0	0	1	1	0	0	0	0	0	0	0	0	0	0	0
85	1	28	1	5.03	103.074	3.84	96.7254	5.09	109	75.4	1	10	5	169	111	38.8642	130	95	68	188	9	88	2	0	0	0	0	0	0	0	0	0	0	0	0	0	0	0	0	0	0	0	0	0	0	0	0	0	0
86	1	33	0	4.95	107.375	4.04	108.311	5.25	119	77	1	10	10	167	71	25.4581	120	80	68	185	5	88	2	0	0	0	0	0	0	0	1	0	0	0	0	0	0	0	0	0	0	0	0	0	0	1	0	0	0
87	1	25	1	4.54	88.3268	4.25	101.675	4.79	97.4	88.7	0	0	0	172	57	19.2672	110	70	74	171	1	85	2	0	0	0	0	0	0	0	0	0	0	0	0	0	0	0	0	0	0	0	0	0	0	0	0	0	0
88	1	35	1	4.84	104.762	3.82	102.688	4.87	110	78.4	0	0	10	168	89	31.5334	140	80	90	177	6	92	2	1	0	0	0	0	0	0	0	0	0	0	0	0	0	0	0	0	0	1	0	0	0	0	0	0	0
89	1	27	0	5.54	98.227	4.75	105.322	5.89	109	80.6	0	0	25	181	74	22.5878	120	80	66	181	1	90	2	0	0	0	0	0	0	0	0	0	0	0	0	0	0	0	0	0	0	0	0	0	0	0	0	0	0
90	1	23	1	4.97	101.429	4.23	105.486	5.04	107	83.9	1	10	24	168	67	23.7387	110	60	66	165	4	85	2	0	0	0	0	0	0	0	0	0	0	0	0	0	0	0	0	0	0	0	0	0	0	0	0	0	0
91	1	44	0	3.96	91.2442	2.97	86.5889	4.86	99.8	71.4	1	7	18	168	68	24.093	120	70	64	178	4	85	2	0	0	0	0	0	0	0	0	0	0	0	0	0	0	0	0	0	0	0	0	0	0	0	0	0	0
92	1	22	0	5.44	98.7296	4.71	106.081	5.81	110	81.1	0	0	13	178	61	19.2526	130	70	80	164	3	88	2	0	0	0	0	0	0	0	0	0	0	0	0	0	0	0	0	0	0	0	0	0	0	0	0	0	0
93	1	23	0	4.54	94.9791	3.3	84.1837	4.55	99.6	72.5	1	20	31	166	60	21.7738	100	60	66	192	5	85	2	0	0	0	0	0	1	0	0	0	0	0	0	0	0	0	0	0	0	0	0	0	0	0	0	0	0
94	1	28	0	5.03	110.066	4.11	109.6	5.17	118	79.5	0	0	2	164	64	23.7954	125	85	70	166	3	88	2	0	0	0	0	0	0	0	0	0	0	1	0	0	0	1	0	0	0	0	0	0	0	0	0	0	0
95	1	35	0	4.75	101.496	3.79	100.798	4.87	109	77.8	1	4	18	169	73	25.5593	130	70	66	183	1	92	2	0	0	0	0	0	0	0	0	0	0	0	0	0	0	1	0	0	0	0	0	0	0	0	0	0	0
96	1	24	1	5.15	105.102	4.41	109.975	5.37	114	82.1	1	5	21	168	62	21.9671	130	80	78	183	3	90	2	0	0	0	0	0	0	0	0	0	0	0	0	0	0	0	0	0	0	1	0	0	0	0	0	0	0
97	1	25	0	5.34	117.881	4.95	132	5.97	138	82.9	0	0	3	162	57	21.7193	120	60	62	192	1	87	2	0	0	0	0	0	0	0	0	0	0	0	0	0	0	0	0	0	0	0	0	0	0	0	0	0	0
98	1	25	1	4.41	93.4322	3.65	94.0722	4.45	98.7	82	1	12	33	165	77	28.2828	120	80	66	173	5	89	2	0	0	0	0	0	0	0	0	0	0	0	0	0	1	0	0	0	1	0	0	0	0	0	0	0	0
99	1	36	0	4.53	92.449	3.39	86.7008	4.79	102	70.8	0	0	3	173	78	26.0617	120	70	66	172	1	83	2	0	0	0	0	0	0	0	0	0	0	0	0	0	0	0	0	0	0	1	0	0	0	1	0	0	0
100	1	38	1	4.92	101.653	4.1	106.494	4.92	106	83.3	1	10	18	173	83	27.7323	130	80	65	194	1	84	2	0	0	0	0	0	0	0	0	0	0	0	0	0	0	0	0	0	0	0	0	0	0	0	0	0	0
101	1	57	0	4.97	103.542	4.24	116.484	5.22	113	81.2	0	0	2	181	73	22.2826	130	80	84	162	10	85	2	0	0	1	0	0	0	0	0	0	0	0	0	0	0	0	0	0	0	0	0	0	0	0	0	0	0
102	1	48	0	3.82	93.8575	3.18	99.0654	4.08	104	77.9	0	0	5	165	66	24.2424	125	85	74	197	6	85	2	0	0	0	0	0	0	0	0	0	1	1	0	0	0	0	0	1	0	0	0	0	0	0	0	0	0
103	1	42	1	5.46	109.859	3.69	94.6154	5.17	109	71.4	1	20	12	177	92	29.3658	120	80	74	209	1	88	2	0	1	0	0	0	0	0	0	0	0	0	0	0	0	0	0	0	0	0	0	0	0	0	0	0	0
104	1	52	1	5.02	106.356	3.81	104.959	4.5	100	77.1	0	0	9	177	94	30.0041	165	95	76	200	1	86	2	0	0	1	0	0	0	0	0	0	0	0	0	0	0	0	0	0	0	0	0	0	0	0	0	0	0
105	1	26	1	5.24	102.544	4.53	109.157	5.1	104	88.8	1	10	8	172	61	20.6193	120	80	85	181	1	88	2	0	0	0	0	0	0	0	0	0	0	0	0	0	0	0	0	0	0	0	0	0	0	0	0	0	0
106	1	36	1	4.67	95.8932	3.08	79.3814	4.71	101	65.4	1	10	27	173	73	24.3911	120	80	86	218	0	85	2	0	0	0	0	0	0	0	0	0	0	0	0	0	0	0	0	0	0	0	0	0	0	0	0	0	0
107	1	20	1	4.21	77.2477	4.2	95.4545	4.43	85	94.8	0	0	17	177	61	19.4708	110	65	68	161	3	85	2	0	0	0	0	0	0	0	0	0	0	0	0	0	0	0	0	0	0	0	0	0	0	0	0	0	0
108	1	25	0	4.4	78.9946	4.34	96.875	4.54	85.3	95.6	1	10	12	179	65	20.2865	120	80	66	170	1	91	2	0	0	0	0	0	0	0	0	0	1	0	0	0	0	0	0	0	0	0	0	0	0	0	0	0	0
109	1	45	1	4.03	103.069	3.14	100.319	3.69	98.1	85.1	0	0	9	161	64	24.6904	110	70	66	160	9	86	2	0	0	0	0	0	0	0	0	1	0	0	0	0	0	0	0	0	0	0	0	0	0	0	0	0	0
110	1	39	0	6.16	117.557	4.53	109.951	6.31	126	71.8	0	0	4	180	78	24.0741	120	80	66	166	3	92	2	0	0	0	0	0	0	0	0	0	1	0	0	0	0	0	0	0	0	0	0	0	0	0	0	0	0
111	1	25	1	5.04	101.613	4.68	115.556	5.35	113	87.5	1	8	17	169	71	24.8591	120	80	60	163	2	92	2	0	0	0	0	0	0	0	0	0	0	0	0	0	1	1	0	0	0	0	0	0	0	0	0	0	0
112	1	24	0	5.65	119.703	4.79	123.454	5.6	124	85.5	1	10	13	165	77	28.2828	110	80	70	168	9	87	2	0	0	0	0	0	0	0	0	0	0	0	0	0	1	0	0	0	0	0	0	0	0	0	0	0	0
113	1	28	0	5.08	94.7761	4.01	93.0394	5.06	98.6	79.2	0	0	3	177	75	23.9395	140	90	76	184	1	88	2	0	0	0	0	0	0	0	0	0	0	0	0	0	0	0	0	0	0	0	0	0	0	0	0	0	0
114	1	24	0	5.42	93.2874	4.84	104.086	5.53	99.6	87.5	0	0	0	183	84	25.0829	120	60	90	130	7	91	2	0	0	0	0	0	0	0	0	0	0	0	0	0	0	0	0	0	0	0	0	0	0	0	0	0	0
115	1	45	0	5.16	105.521	3.99	104.45	5.34	114	74.7	0	0	7	177	77	24.5779	130	90	70	154	8	85	1	0	0	0	0	0	1	0	0	0	0	0	0	0	0	0	0	0	0	0	0	0	0	0	0	0	0
116	1	44	1	4.3	91.4894	3.47	93.7838	4.47	99.1	77.6	0	0	0	173	89	29.737	120	85	66	162	10	76	1	0	0	0	0	0	0	0	0	0	0	0	1	0	0	0	0	0	0	0	0	0	0	0	0	0	0
117	1	32	1	4.24	90.7923	3.64	96.0422	4.37	97.8	83.3	1	10	14	167	57	20.4382	110	75	65	172	3	95	1	0	0	0	0	0	1	0	1	0	0	0	0	0	0	0	0	0	0	0	0	0	0	1	0	0	1
118	1	39	0	4.32	92.1109	3.23	86.5952	4.21	93.6	76.7	1	10	18	171	72	24.623	120	70	80	172	5	91	3	0	0	0	0	0	0	0	0	0	0	0	0	0	1	0	0	0	0	0	0	0	0	0	0	0	0
119	1	26	0	5.24	90.1893	4.45	95.6989	5.41	97.5	82.3	1	10	10	183	81	24.187	130	80	66	173	1	87	3	0	0	0	0	0	0	0	0	0	0	0	0	0	0	0	0	0	0	0	0	0	0	0	0	0	0
120	1	38	0	3.92	90.1149	3.43	98	4.26	117	81.2	0	0	4	165	72	26.4463	130	85	84	177	6	86	3	0	0	0	0	0	0	0	0	0	1	0	0	0	0	0	0	0	0	0	0	0	0	0	0	0	0
121	1	38	0	4.38	85.7143	3.81	94.0741	4.3	87.9	88.6	1	4	4	177	78	24.8971	140	85	76	187	5	87	3	0	0	0	0	0	0	0	0	0	0	0	0	0	0	0	0	1	0	0	0	0	0	0	1	0	0
122	1	47	0	4.16	86.6667	3.6	96.2567	4.89	106	73.6	0	0	3	176	74	23.8895	130	90	64	161	2	90	3	0	0	0	0	0	0	0	0	0	0	0	0	0	0	1	0	0	0	0	0	0	0	0	0	0	0
123	1	27	0	4.31	84.3444	3.76	90.6024	4.58	93.7	82.1	1	12	13	172	73	24.6755	125	70	70	156	3	86	2	0	0	0	0	0	0	0	0	0	0	0	0	0	0	1	0	0	0	0	0	0	0	0	0	0	0
124	1	31	0	4.28	97.4943	3.48	96.3989	4.44	105	78.4	0	0	13	162	52	19.8141	130	75	85	182	1	93	2	0	0	0	0	0	0	0	0	0	0	0	0	0	0	0	0	0	0	1	0	0	0	0	0	0	0
125	1	29	0	3.72	79.8283	3.51	92.126	3.94	88.1	89.1	0	0	10	166	77	27.9431	140	73	70	190	1	84	2	0	0	0	0	0	0	0	0	0	0	0	0	0	0	0	0	0	0	1	0	0	0	0	0	0	0
126	1	43	0	3.88	97.2431	3.23	100.311	4.19	109	77.1	0	0	2	161	73	28.1625	130	80	78	177	2	88	2	0	0	0	0	0	0	0	0	0	0	0	0	0	0	1	0	0	0	0	0	0	0	1	0	0	0
127	1	38	1	5.02	90.1257	4.6	105.505	5.38	101	85.5	1	5	10	185	114	33.309	130	90	72	168	7	87	1	0	0	0	0	0	0	0	0	0	0	0	0	1	0	0	0	0	0	0	0	0	0	0	0	0	0
128	1	47	1	4.09	100.491	3.54	110.28	3.54	90	84.7	0	0	5	164	80	29.7442	130	80	70	154	10	85	1	0	0	0	0	0	0	0	0	0	0	0	0	0	0	0	0	0	0	0	0	0	0	0	0	0	0
129	1	47	0	4.83	110.274	3.75	109.329	4.77	112	75.7	1	10	18	170	68	23.5294	130	90	68	170	5	90	2	1	0	1	0	0	0	0	0	0	1	0	0	0	0	0	0	0	0	1	0	0	0	0	1	0	0
130	0	43	1	2.6	92.8571	2.23	91.7695	2.94	104	75.9	0	0	3	154	57	24.0344	120	70	72	132	8	84	1	0	0	0	0	0	0	0	0	0	0	0	0	0	0	1	0	0	0	0	0	0	0	1	0	0	1
131	1	34	0	5.19	98.2955	3.93	93.3492	5	99	78.6	1	6	10	178	85	26.8274	130	80	62	169	1	87	2	0	0	0	0	0	0	0	0	0	0	0	0	0	0	1	0	0	0	0	0	0	0	1	0	0	0
132	0	24	1	3.51	105.09	3.09	105.102	3.68	109	84	0	0	2	157	52	21.0962	120	80	78	126	6	88	1	0	0	0	0	0	0	0	0	0	0	0	1	0	0	0	0	0	0	0	0	0	0	0	0	0	0
133	1	35	0	4.35	83.815	3.5	84.5411	4.94	99.4	70.9	0	0	5	177	92	29.3658	140	100	72	180	1	85	3	0	0	0	0	0	0	0	0	0	0	0	0	0	0	0	0	0	0	1	0	0	0	0	0	0	0
134	1	42	1	6.11	125.205	5.04	131.593	6.5	136	77.2	1	5	15	176	80	25.8264	110	70	68	156	4	92	3	0	0	0	0	0	0	0	0	0	0	0	0	0	0	0	0	0	0	0	0	0	0	0	0	0	0
135	1	29	0	5.83	111.9	4.7	112.172	5.51	108	85.5	0	0	3	176	67	21.6296	120	70	82	174	6	90	3	0	0	0	0	0	0	0	0	0	0	0	0	0	1	0	0	0	0	0	0	0	0	0	0	0	0
136	1	33	0					4.81	106	91.3	1	5	10	168	62	21.9671	140	80	72	166	2	90	3	0	0	0	0	0	0	0	0	0	1	0	0	0	0	0	0	0	0	0	0	0	0	0	0	0	0
137	1	41	0	5.24	111.017	4.46	118.933	5.66	125	78.8	0	0	4	172	82	27.7177	140	100	72	188	4	89	3	0	0	0	0	0	0	0	0	0	0	0	0	0	0	0	0	0	0	1	0	0	0	1	0	0	0
138	1	27	0	5.23	91.9156	4.33	94.7484	5.22	96	83	0	0	0	181	68	20.7564	120	70	76	188	1	90	3	0	0	0	0	0	0	0	0	0	1	0	0	0	0	0	0	0	0	0	0	0	0	0	0	0	0
139	1	34	0	5.24	107.157	4.42	112.755	5.76	123	76.7	1	5	7	172	67	22.6474	130	70	76	184	2	86	2	0	0	0	0	1	0	0	0	0	0	1	1	0	0	1	0	1	0	0	0	0	0	0	0	0	0
140	1	38	0	4.05	88.2353	3.37	91.5761	4.55	103	74.1	0	0	15	169	60	21.0077	100	70	78	164	1	92	3	0	0	0	0	0	0	0	0	0	1	0	1	0	0	0	0	0	0	0	0	0	0	0	0	0	0
141	1	28	0	5.04	102.857	3.91	97.995	5.16	110	75.8	0	0	7	169	83	29.0606	130	80	80	176	5	86	3	0	0	0	0	0	0	0	0	0	0	0	0	0	0	0	0	1	0	0	0	0	0	0	0	0	0
142	1	25	0	5.17	94.8624	5.32	120.909	6.26	120	85	0	0	0	177	62	19.79	120	65	84	180	3	89	3	0	0	0	0	0	0	0	0	0	0	0	0	0	0	0	0	0	0	0	0	0	0	0	0	0	0
143	1	28	0	4.63	88.8676	3.99	94.7743	4.76	95.6	83.8	0	0	0	174	53	17.5056	130	60	90	172	2	94	3	0	0	0	0	0	0	0	0	0	0	0	0	0	0	1	0	0	0	0	0	0	0	0	0	0	0
144	1	35	0	5.22	100.578	4.94	119.324	5.28	106	93.6	0	0	0	177	66	21.0667	120	80	100	195	2	94	3	1	0	0	0	0	0	0	0	0	0	0	0	0	0	0	0	0	0	0	0	0	0	0	0	0	0
145	1	24	0	5.39	104.864	4.86	116.268	5.45	111	89.2	1	6	0	172	67	22.6474	115	65	68	187	1	92	2	0	0	0	0	0	0	0	0	0	0	0	0	0	0	0	0	0	0	0	0	0	0	1	0	0	0
146	1	39	0	4.33	87.2984	3.8	96.6921	4.9	103	76.6	0	0	0	175	62	20.2449	120	80	90	176	1	90	2	0	0	0	0	0	0	0	0	0	0	0	0	0	0	0	0	0	1	0	0	0	0	0	0	0	0
147	1	33	0	4.11	80.5882	3.8	93.1373	3.79	77.7	83.1	0	0	0	175	100	32.6531	130	90	80	148	7	85	3	0	0	0	0	0	0	0	0	0	0	0	0	0	0	0	0	0	0	0	0	0	0	0	0	0	0
148	1	35	0	5.25	107.958	4.49	115.424	5.66	121	79.3	0	0	4	172	62	20.9573	125	80	86	174	6	87	2	0	0	0	0	0	1	0	0	0	0	0	0	0	0	0	0	0	0	0	0	0	0	0	0	0	0
149	1	31	0	5.28	101.931	4.1	98.5577	5.23	105	78.4	0	0	0	175	81	26.449	125	65	58	170	3	88	2	0	0	0	0	0	0	0	0	0	1	0	0	0	0	0	0	0	0	0	0	0	0	0	0	0	0
150	1	32	0	4.74	104.867	3.84	104.348	4.83	112	79.5	1	7	12	165	80	29.3848	120	70	67	164	4	85	2	0	0	0	0	0	0	0	0	0	0	0	0	0	0	0	0	0	0	0	0	0	0	0	0	0	0
151	1	19	1	4.6	93.8776	4.13	102.993	4.38	94.6	86.8	0	0	0	167	52	18.6453	120	70	76	172	5	89	2	0	0	0	0	0	0	0	0	0	0	0	0	0	0	1	0	0	0	0	0	0	0	0	0	0	0
152	1	18	1	5.66	100.533	5.48	120.971	5.25	97.6	90.7	0	0	0	180	62	19.1358	120	70	78	180	6	86	2	0	1	0	0	0	1	0	0	0	0	0	0	0	0	0	0	0	0	0	0	0	0	0	0	0	0
153	1	26	0	5.2	96.475	4.61	105.977	5.13	99.6	86	1	8	13	176	91	29.3776	130	65	85	180	1	85	2	0	0	0	0	0	0	0	0	0	0	0	0	0	0	0	0	0	0	0	0	0	0	0	0	0	0
154	1	43	0	4	91.7431	3.02	87.0317	3.56	85	83.7	0	0	4	167	79	28.3266	130	80	86	186	4	90	2	0	0	0	0	0	0	0	0	0	0	0	0	0	0	0	0	0	0	0	0	0	0	0	0	0	0
155	1	26	0	5.32	104.11	4.61	111.084	5.22	107	88.3	0	0	13	172	61	20.6193	110	70	68	186	3	89	2	0	0	0	0	0	0	0	0	0	0	0	0	0	0	0	0	0	0	0	0	0	0	0	0	0	0
156	1	39	0	5.6	120.172	4.65	125	5.17	116	89.9	0	0	0	170	65	22.4913	120	65	78	172	4	87	3	0	0	0	0	0	0	0	0	0	0	0	0	0	0	1	0	0	0	0	0	0	0	0	0	0	0
157	1	29	0	4.8	92.1305	3.72	88.7828	4.39	88	74.3	0	0	4	175	92	30.0408	130	80	85	180	6	85	3	0	0	0	0	0	0	0	0	0	0	0	0	0	0	0	0	0	0	0	0	0	0	0	0	0	0
158	1	27	0	3.9	73.5849	3.64	85.0467	4.51	89.1	80.7	0	0	4	175	65	21.2245	125	80	86	186	1	91	3	0	0	0	0	0	1	0	0	0	0	0	1	0	0	0	0	0	0	0	0	0	0	0	0	0	0
159	1	25	0	5.5	113.636	4.44	111.839	5.24	113	80.5	0	0	0	167	63	22.5896	140	80	60	172	10	87	3	0	0	0	0	0	0	0	0	0	0	0	0	0	1	0	0	0	0	0	0	0	0	0	0	0	0
160	1	38	0	5.04	106.78	4.48	119.149	5.94	131	75.4	1	8	20	171	56	19.1512	130	80	71	165	5	90	3	0	0	0	0	0	0	0	0	0	0	1	0	0	0	0	0	0	0	0	0	0	0	1	0	0	0
161	1	43	0	5.4	114.165	4.47	119.839	5.19	115	80.2	0	0	4	173	70	23.3887	115	80	60	185	4	88	3	0	0	0	0	0	0	0	0	0	0	0	0	0	1	0	0	0	0	0	0	0	0	0	0	0	0
162	1	35	0	4.96	110.222	4.19	115.427	5.11	119	82	1	10	18	166	61	22.1367	140	80	60	176	1	91	3	0	0	0	0	0	0	0	0	0	0	0	1	0	0	0	0	0	0	0	0	0	0	0	0	0	0
163	1	36	0	4.9	108.889	3.26	89.8072	4.62	107	70.6	0	0	3	166	66	23.9512	120	70	80	184	1	88	3	0	0	0	0	0	1	0	0	0	1	0	0	0	1	0	0	0	0	0	1	0	0	0	0	0	0
164	1	31	0	5.6	110.672	3.64	89.2157	5.58	115	65.5	1	5	16	173	70	23.3887	120	70	62	180	5	90	3	0	0	0	0	0	0	0	0	0	0	0	1	0	1	0	0	0	0	0	0	0	0	0	0	0	0
165	1	37	0	4.53	97.4194	4.19	112.332	4.84	109	86.6	0	0	2	169	66	23.1084	140	85	88	195	5	90	3	0	0	0	0	0	0	0	0	0	0	0	1	0	0	0	0	0	0	0	0	0	0	0	0	0	0
166	1	41	0	5.17	101.572	3.38	84.5	5.23	107	57.9	1	8	8	178	84	26.5118	125	80	80	172	6	85	3	0	0	0	0	0	0	0	0	0	0	0	0	0	0	1	0	0	0	1	0	0	0	0	0	0	0
167	1	30	0	5.2	99.8081	4.27	101.909	4.63	92.8	81.6	0	0	0	175	83	27.102	120	80	62	170	3	89	2	1	0	0	0	0	0	1	0	0	0	0	0	0	0	1	0	0	0	0	0	0	0	0	0	0	0
168	1	41	0	5.5	110.664	4.26	108.673	5.26	111	81	0	0	0	176	64	20.6612	120	70	78	174	2	85	3	1	0	0	0	0	0	0	0	0	0	0	0	0	0	0	0	0	0	1	0	0	0	1	0	0	0
169	1	42	0	5	110.132	3.9	108.333	4.61	106	77.2	1	8	16	170	80	27.6817	130	80	66	203	4	80	3	0	0	0	0	0	0	0	0	0	0	1	1	0	0	0	0	0	0	0	0	0	0	0	0	0	0
170	1	42	0	3.96	90.205	2.85	81.4286	3.98	94.5	71.6	1	5	10	167	76	27.2509	120	75	88	175	5	86	3	0	0	0	0	0	0	0	0	0	0	0	0	0	0	0	0	0	0	0	0	0	0	1	0	0	0
171	1	39	0	5.66	116.222	4.78	123.834	6.03	129	79.3	1	5	16	174	71	23.4509	140	80	86	174	4	94	2	0	0	0	0	0	0	0	0	0	0	1	0	0	0	0	0	0	0	0	0	0	0	0	0	0	0
172	1	27	0	5.1	102.823	4.21	104.208	5.46	115	77.1	0	0	0	170	69	23.8754	140	70	100	172	1	89	3	0	0	0	0	0	0	0	0	0	1	0	0	0	0	0	0	0	0	0	0	0	0	1	0	0	0
173	1	39	0	5.72	113.267	4.38	109.774	5.66	117	77.4	0	0	0	177	82	26.1738	130	70	76	191	5	89	3	0	0	0	0	0	0	0	0	0	0	1	0	0	0	0	0	0	0	0	0	0	0	0	0	0	0
174	1	33	0	4.8	93.0233	4.13	100.243	5	101	82.6	0	0	0	176	74	23.8895	130	70	76	203	2	93	3	0	0	0	0	0	0	0	0	0	0	0	0	0	0	0	0	0	0	0	0	0	0	0	0	0	0
175	1	40	0	4.87	102.526	3.81	100.794	5.15	113	74	1	8	13	172	73	24.6755	125	80	68	172	11	87	3	0	0	0	0	0	0	0	0	1	0	1	0	0	0	1	0	1	0	0	0	0	0	0	0	0	0
176	1	40	0	4.46	93.8947	4.29	113.492	4.86	107	88.3	0	0	4	173	87	29.0688	130	80	64	193	6	93	3	0	0	1	0	0	0	0	0	0	0	0	0	0	0	0	0	0	0	1	0	0	0	0	0	0	0
177	1	43	0	4.77	98.9627	3.37	88.9182	4.91	109	72.1	1	15	25	172	75	25.3515	120	80	70	188	4	90	3	0	0	0	0	0	0	0	0	0	0	0	0	0	0	0	0	0	0	0	0	0	0	0	0	0	0
178	1	43	0	5.66	128.929	4.89	140.115	6.03	143	76.9	1	8	15	167	68	24.3824	130	70	76	170	11	89	3	0	0	0	0	0	0	0	0	0	0	0	0	0	0	0	0	0	0	0	0	0	0	0	0	0	0
179	1	38	0	5.6	114.99	4.67	120.984	5.7	124	81.1	0	0	4	172	92	31.0979	140	100	74	172	8	91	3	0	0	0	0	0	0	0	0	0	0	1	0	0	0	0	0	0	0	0	0	0	0	0	0	0	0
180	1	40	0	5.47	106.214	4.49	110.864	5.22	104	80.3	1	8	15	180	64	19.7531	120	80	76	172	7	89	3	0	0	0	0	0	0	0	0	0	0	0	0	0	0	0	0	0	0	0	0	0	0	1	0	0	0
181	1	32	0	5.69	98.6135	5.04	110.769	5.34	98	86.9	0	0	4	184	78	23.0388	130	80	76	174	3	87	3	0	0	0	0	0	0	0	0	0	0	0	0	0	0	1	0	0	0	0	0	0	0	0	0	0	0
182	1	33	0	5.1	103.03	4.53	113.819	5.02	106	85.9	1	6	12	172	88	29.7458	130	80	84	180	8	86	3	0	0	0	0	0	0	0	0	0	0	0	0	0	0	0	0	0	0	0	0	0	0	0	0	0	0
183	1	41	0	3.49	73.9407	3.65	97.3333	4.44	98	82.2	1	8	9	172	88	29.7458	160	100	78	180	3	87	3	0	0	1	0	0	0	0	0	0	0	1	0	0	0	0	0	0	0	1	0	0	0	0	0	0	0
184	1	34	0					5.56	112	84	1	10	18	176	74	23.8895	110	70	60	176	4	91	3	0	0	0	0	0	0	0	0	0	0	1	0	0	0	0	0	0	0	0	0	0	0	0	0	0	0
185	1	44	0	4.06	91.6479	3.2	91.4286	3.83	92	82.2	1	20	23	167	75	26.8923	120	80	70	180	7	87	3	0	0	0	0	0	0	0	0	0	0	0	0	0	0	0	0	0	0	0	0	0	0	1	0	0	0
186	1	43	0	4.63	102.434	2.96	82.9132	4.23	98	70	1	15	20	169	60	21.0077	100	80	68	172	2	86	3	0	0	0	0	0	0	0	0	0	0	0	0	0	0	1	0	0	0	0	0	0	0	0	0	0	0
187	1	41	0	4.9	112.385	3.83	109.742	5.01	120	71.3	1	10	14	166	68	24.677	120	80	78	180	4	87	3	1	0	0	0	0	0	0	0	0	0	0	0	0	0	0	0	0	0	0	0	0	0	0	0	0	0
188	1	29	0	6.9	128.015	5.44	125.346	6.03	117	83.9	0	0	4	177	89	28.4082	120	80	74	185	4	87	3	0	0	0	0	0	0	0	0	0	0	0	0	0	0	0	0	0	0	1	0	0	0	0	0	0	0
189	1	35	0	4.89	5.5	3.92	4.66	118.878	119	83.7	0	0	5	172	110	37.1823	130	80	66	191	12	88	3	0	0	0	0	0	0	0	0	0	0	1	0	0	0	0	0	0	0	0	0	0	0	0	0	0	0
190	1	39	0	5.33	105.545	3.98	99.7494	5.22	108	76.2	0	0	2	177	96	30.6425	120	80	78	187	8	90	3	0	0	0	0	0	0	0	0	0	0	0	0	0	0	0	0	0	0	0	0	0	0	0	0	1	0
191	1	32	0	5.2	101.562	4.09	99.2718	5.46	111	74.9	0	0	5	174	90	29.7265	120	70	74	200	1	87	3	0	0	0	0	0	0	0	0	0	0	0	0	0	0	0	0	0	0	0	0	0	0	1	0	0	0
192	1	30	0	5.74	114.8	4.93	122.03	5.96	124	75.5	1	5	15	172	79	26.7036	130	80	72	170	6	89	3	0	0	0	1	0	0	0	0	0	0	0	0	0	0	0	0	0	0	0	0	0	0	0	0	0	0
193	1	22	1	6.18	114.657	5.56	127.816	6.27	118	88.7	0	0	7	176	70	22.5981	135	65	76	168	3	87	2	0	0	0	0	0	0	0	0	0	0	0	0	0	0	0	0	0	0	0	0	0	0	0	0	0	0
194	1	26	0	5.2	108.787	4	3	4.96	109	84.1	0	0	2	166	62	22.4996	130	70	78	181	3	88	2	0	0	0	0	0	0	0	0	0	0	0	0	0	0	1	0	0	0	0	0	0	0	0	0	0	0
195	1	52	1	4	101.781	3.28	106.494	3.89	103	78.1	1	10	13	164	68	25.2826	125	70	76	172	7	88	2	0	0	0	0	0	0	0	0	0	0	0	0	0	0	0	0	0	0	1	0	0	0	0	0	1	0
196	1	26	1	4.8	100.418	4.39	111.99	5.06	111	86.8	0	0	0	166	66	23.9512	125	60	76	174	3	85	2	0	0	0	0	0	0	0	0	0	0	0	0	0	1	0	0	0	0	0	0	0	0	0	0	0	0
197	1	47	0	5.1	106.918	4.05	108.871	5.16	113	76.4	0	0	6	176	70	22.5981	125	85	67	190	3	86	3	0	0	0	0	0	0	0	0	0	0	0	0	0	0	0	0	0	0	0	0	0	0	0	0	0	0
198	1	28	0	5	8	5.19	115.078	5.63	105	85.8	1	10	8	181	71	21.6721	115	70	72	187	2	88	1	0	0	0	0	0	0	0	0	0	0	0	0	0	0	0	0	0	0	0	0	0	0	0	0	0	0
199	1	26	1	6.13	100.657	5.57	115.083	6.21	107	89.5	1	5	5	188	81	22.9176	118	75	73	180	2	87	1	0	0	0	0	0	0	0	0	0	0	0	0	0	0	0	0	0	0	0	0	0	0	0	0	0	0
200	1	29	1	5.7	103.261	4.34	98.4127	5.54	105	78.3	0	0	2	180	79	24.3827	135	85	71	180	4	90	1	0	0	0	0	0	0	0	0	0	0	1	0	0	0	0	0	0	0	0	0	0	0	0	0	0	0
201	1	27	1	5.3	106.212	4.39	107.862	5.38	113	81.6	1	15	15	170	59	20.4152	110	70	82	195	1	91	2	0	0	0	0	0	0	0	0	0	0	1	0	0	1	0	0	0	0	0	0	0	0	1	0	0	0
202	1	26	0	4.8	96.1924	4.04	99.2629	4.52	94.6	83.4	1	5	15	170	59	20.4152	120	80	82	187	5	89	3	0	0	0	0	0	0	0	0	0	0	0	1	0	0	0	0	0	0	0	0	0	0	0	0	0	0
203	1	30	0	6	120	4.74	117.327	5.5	115	80.9	1	20	27	172	66	22.3094	130	65	72	180	5	85	2	0	0	0	0	0	0	0	0	0	0	0	0	0	1	1	0	0	0	0	0	0	0	0	0	0	0
204	1	32	0	5.5	100.733	4.12	94.7126	5.1	97.7	80.8	0	0	0	180	67	20.679	140	80	76	195	1	88	2	0	0	0	0	0	0	0	0	0	0	0	0	0	0	1	0	0	0	0	0	0	0	0	0	0	0
205	1	29	0	5.7	106.742	4.59	107.243	5.3	104	78.1	1	8	12	177	63	20.1092	130	60	86	164	1	89	3	0	0	0	0	0	0	0	0	0	0	0	0	0	0	0	0	0	0	0	0	0	0	0	0	0	0
206	1	26	0	6.1	102.867	4.95	104.43	5.9	104	83.9	0	0	4	185	69	20.1607	130	80	70	197	3	87	2	0	0	0	0	0	0	0	0	0	0	1	0	0	0	0	0	0	0	0	0	0	0	0	0	0	0
207	1	27	0	6.5	125.483	5.51	131.19	6.32	128	80.7	1	20	28	173	66	22.0522	120	70	70	185	2	88	2	0	0	0	0	0	0	0	0	0	0	1	0	0	0	1	0	0	0	0	0	0	0	0	0	0	0
208	1	30	0	6.22	113.919	4.41	101.379	5.87	105	75.1	1	10	11	179	65	20.2865	120	70	86	163	7	85	3	0	0	0	0	0	0	0	0	0	0	0	0	0	0	0	0	0	0	0	0	0	0	0	0	0	0
209	1	28	0	6.33	109.326	4.4	95.4447	6.44	115	68.3	1	10	2	183	91	27.1731	140	80	80	154	4	86	3	0	0	0	0	0	0	0	0	0	0	0	0	0	1	0	0	0	0	0	0	0	0	0	0	0	0
210	1	35	0	5.18	105.93	4.34	110.714	5.19	111	83.6	0	0	0	172	66	22.3094	150	80	80	180	2	89	3	0	0	1	0	0	0	0	0	0	1	0	0	0	0	0	0	0	0	0	0	0	0	0	0	0	0
211	1	32	0	6.35	115.036	5.07	115.49	6.72	127	75.4	1	2	9	181	79	24.114	110	60	76	161	8	90	3	0	0	0	0	0	0	0	0	0	0	1	0	0	0	0	0	0	0	0	0	0	0	0	0	1	0
212	1	44	0	4.53	98.9083	3.75	103.591	5.19	118	72.3	1	5	19	171	85	29.0688	125	70	64	168	8	87	3	0	0	0	0	0	0	0	0	0	0	1	0	0	0	0	0	0	0	0	0	0	0	0	0	0	0
213	1	45	0	6.1	129.787	4.75	128.726	6.35	141	74.8	1	10	5	175	78	25.4694	130	80	80	138	4	87	3	0	0	0	0	0	0	0	0	0	1	1	1	0	0	0	0	0	0	0	0	0	0	0	0	0	0
214	0	28	0	4.1	104.061	2.92	84.8837	4.14	105	70.5	0	0	0	170	65	22.4913	130	85	70	149	12	89	1	0	0	0	0	0	0	0	0	0	0	0	0	0	0	1	0	0	0	0	0	0	0	0	0	0	0
215	1	39	0	5.78	120.166	4.15	108.639	6.47	140	64.1	1	4	18	173	73	24.3911	120	65	76	176	17	92	2	0	0	0	0	0	0	0	0	0	0	1	0	0	0	0	0	0	0	0	0	0	0	0	0	0	0
216	1	31	0	5.64	99.4709	3.61	80.0443	5.59	103	64.6	0	0	0	183	97	28.9647	130	80	60	186	2	89	2	0	1	0	0	0	0	1	0	0	0	0	0	0	0	0	0	0	0	0	0	0	0	1	0	0	0
217	1	26	0	5.65	103.67	5.23	118.864	5.91	113	88.5	1	6	0	177	71	22.6627	130	80	72	159	3	93	2	0	0	0	0	0	0	0	0	0	0	0	0	0	0	0	0	0	0	0	0	0	0	0	0	0	0
218	1	36	0	4.88	102.306	4.15	108.639	4.97	109	83.5	1	2	2	171	66	22.571	140	90	80	166	17	88	2	0	0	0	0	0	0	0	0	0	0	0	0	0	0	0	0	0	0	0	0	0	0	1	0	0	0
219	1	47	0	5.1	107.595	3.52	95.1351	5.04	111	69.8	1	5	15	175	69	22.5306	110	70	67	165	10	91	2	0	0	0	0	0	0	0	0	0	0	0	0	0	0	0	0	1	0	0	0	0	0	0	0	0	0
220	1	25	0	5.7	108.365	4.68	109.602	5.92	118	79.1	1	2	4	174	63	20.8086	130	70	80	191	1	94	2	0	0	0	0	0	0	0	0	0	0	0	0	0	0	0	0	0	0	0	0	0	0	0	0	0	0
221	1	23	0	4.13	84.2857	3.88	96.7581	5.16	119	69.3	0	0	5	168	50	17.7154	100	60	75	163	22	89	2	1	0	0	0	0	0	0	0	0	0	0	0	0	0	0	0	0	0	0	0	0	0	0	0	0	0
222	1	39	0	5.16	111.447	4.29	116.26	5.44	123	78.9	0	0	0	169	74	25.9095	125	80	62	174	3	94	2	0	0	0	0	0	0	0	0	0	0	0	0	0	0	0	0	0	0	0	0	0	0	0	0	0	0
223	1	25	0	4.81	98.1633	3.85	96.01	5.01	107	76.8	0	0	0	168	63	22.3214	120	80	78	186	2	84	2	0	0	0	0	0	0	0	0	0	0	1	0	0	0	0	0	0	0	0	0	0	0	0	1	0	0
224	1	37	0	5.13	106.211	4.07	105.44	5.34	115	76.2	0	0	3	172	65	21.9713	130	70	66	166	5	89	2	0	0	0	0	0	0	0	0	0	0	1	0	0	0	0	0	0	0	0	0	0	0	1	0	0	0
225	1	28	0	5.09	103.878	4.01	100.501	5.3	113	75.7	0	0	0	169	75	26.2596	130	80	80	182	7	91	2	0	0	0	0	0	0	0	0	0	0	0	0	0	0	0	0	0	0	0	0	0	0	0	0	0	0
226	1	31	0	6.3	114.754	4.52	103.196	5.77	110	74.9	1	5	5	180	60	18.5185	100	70	68	150	7	89	2	1	0	0	0	0	0	0	0	0	0	1	0	0	1	0	0	0	0	0	0	0	0	0	0	0	0
227	1	33	0	4.61	98.0851	3.51	92.126	4.6	102	76.3	0	0	4	168	76	26.9274	125	65	75	180	6	90	2	0	0	0	0	0	0	0	0	0	1	0	0	0	0	1	0	0	0	0	0	0	0	0	0	0	0
228	1	41	0	5.02	106.356	4.2	112	5.2	115	77.5	0	0	0	172	80	27.0416	130	90	66	175	2	86	2	0	0	0	0	0	0	0	0	0	0	0	0	0	0	0	0	0	0	0	0	0	0	0	0	0	0
229	1	29	0	5	108.696	3.83	101.862	5.25	119	73	0	0	0	165	65	23.8751	120	80	76	178	4	94	2	0	0	0	0	0	0	0	0	0	0	0	0	0	1	0	0	0	0	0	0	0	0	0	0	0	0
230	1	41	0	5.6	110.02	4.46	111.5	6.28	129	66.6	1	5	5	178	83	26.1962	120	85	90	187	1	89	2	0	0	0	0	0	0	0	0	0	0	1	0	0	0	0	0	1	0	0	0	0	0	1	0	0	0
231	1	25	0	5.16	102.789	3.99	97.3171	5.67	118	66.7	0	0	0	170	79	27.3356	125	80	76	177	7	90	2	0	0	0	0	0	0	0	0	0	0	0	0	0	0	0	0	0	0	0	0	0	0	0	0	0	0
232	1	33	0	5.03	102.236	3.62	91.6456	5.24	111	69.1	1	5	5	172	74	25.0135	140	75	90	172	4	86	3	0	0	0	0	0	0	0	0	0	0	0	0	0	0	0	0	0	0	0	1	0	0	0	0	0	0
233	1	40	0	5.35	102.687	4	97.7995	5.6	112	71.4	1	10	10	180	69	21.2963	120	80	76	180	1	93	3	0	0	0	0	0	0	0	0	0	0	1	0	0	0	0	0	0	0	0	0	0	0	0	0	0	0
234	1	36	0	5.32	112.951	4.38	115.873	5.54	123	79.1	0	0	2	170	80	27.6817	125	85	76	161	9	89	3	0	0	0	0	0	0	0	0	0	0	0	0	0	1	0	0	0	0	0	0	0	0	0	0	0	0
235	1	40	0	6.26	128.542	4.23	109.585	6.29	135	67.2	0	0	0	174	73	24.1115	115	70	66	170	8	89	3	0	0	0	0	0	0	0	0	0	0	0	0	0	0	1	0	0	0	0	0	0	0	0	0	0	0
236	1	24	0	5.2	96.475	4.53	104.138	4.85	94.2	90.1	0	0	0	176	72	23.2438	140	80	62	181	3	87	3	0	0	0	0	0	0	0	0	0	0	0	0	0	0	0	0	0	0	0	0	0	0	0	0	0	0
237	1	44	0	4.08	83.6066	3.36	87.7285	4.58	97.9	73.4	1	10	13	176	82	26.4721	140	80	82	206	0	85	3	0	0	0	0	0	0	0	0	0	0	0	1	0	0	0	0	0	0	1	0	0	0	0	0	0	0
238	1	28	0	6.69	115.146	5.53	118.925	6.52	117	84.8	0	0	5	183	86	25.6801	140	80	80	166	6	92	3	0	0	0	0	0	0	0	0	0	0	1	0	0	0	0	0	0	0	1	0	0	0	0	0	0	0
239	1	22	0	5.92	111.069	5.11	118.561	6.01	118	82.2	0	0	2	175	62	20.2449	120	65	78	185	1	90	3	0	0	0	0	0	0	0	0	0	0	0	0	0	0	0	0	0	0	0	0	0	0	0	0	0	0
240	1	44	0	5.58	132.542	4.17	124.107	5.93	146	70.3	1	8	8	165	70	25.7117	110	70	72	158	4	91	3	0	0	0	0	0	0	0	0	0	0	0	1	0	0	1	0	0	0	0	0	0	0	1	0	0	0
241	1	35	0	5.8	111.538	4	5	5.17	104	77.6	0	0	0	177	59	18.8324	120	70	85	164	5	86	3	0	0	0	0	0	0	0	0	0	0	1	0	0	0	0	0	0	0	0	0	0	0	0	0	0	0
242	1	26	0	5.59	104.291	4.84	112.037	5.49	107	88.2	0	0	0	176	63	20.3383	120	60	62	160	3	85	3	0	0	0	0	0	0	0	0	0	0	0	0	0	0	0	0	0	0	0	0	0	0	0	0	0	0
243	1	26	0	5.8	111.538	4.83	114.455	5.81	117	81.9	0	0	0	173	61	20.3816	120	70	70	157	8	85	2	0	0	0	0	0	0	0	0	0	0	0	0	0	1	0	0	0	0	0	0	0	0	0	0	0	0
244	1	27	0	6.53	110.491	5.21	110.616	6.71	119	77.6	0	0	3	185	76	22.206	110	70	68	193	11	87	3	0	0	0	0	0	0	0	1	0	0	0	0	0	0	0	0	0	0	0	0	0	0	0	0	0	0
245	1	36	0	4.91	110.586	3.63	101.114	4.99	117	68.9	1	10	54	165	58	21.3039	110	65	70	178	3	86	3	0	0	0	0	0	0	0	0	1	0	0	0	0	0	1	0	0	0	0	0	0	0	1	0	0	0
246	1	49	0	3.95	86.6228	2.86	80.3371	4.42	101	60.4	0	0	2	173	94	31.4077	130	75	76	175	2	91	3	0	0	0	0	0	0	0	0	0	0	0	0	0	1	0	0	0	0	0	0	0	0	1	0	0	0
247	1	32	0	4.13	90.7692	3.38	91.1051	4.27	97.9	76.6	0	0	5	165	66	24.2424	130	65	68	173	8	86	3	0	0	0	0	0	0	0	1	1	0	1	0	0	0	1	0	0	0	0	0	0	0	0	0	0	0
248	1	24	0	5.28	96.8807	4.13	93.8636	5.1	97.9	81	0	0	0	177	64	20.4284	130	60	78	170	4	88	2	0	0	0	0	0	0	0	0	0	1	1	0	0	0	0	0	0	0	0	0	0	0	0	0	0	0
249	1	26	0	6.77	115.332	5.45	115.957	6.94	124	78.5	1	2	0	184	85	25.1063	130	70	78	180	9	89	2	0	0	0	0	0	0	0	0	0	0	1	0	0	0	1	0	0	0	0	0	0	0	0	0	0	1
250	1	43	0	4.38	104.038	3.74	111.31	4.85	120	75.1	0	0	2	165	71	26.079	130	80	70	176	3	86	2	0	1	0	0	0	0	1	0	0	1	0	1	0	0	0	0	0	0	0	0	0	0	1	0	0	0
251	1	46	0	5.2	104.418	2.98	77.0026	5.24	110	56.9	0	0	7	179	81	25.2801	120	70	66	146	14	85	3	0	0	0	0	0	0	0	0	0	0	1	0	0	0	0	0	0	0	1	0	0	0	0	0	0	0
252	1	46	0	4.73	112.888	3.73	112.689	4.85	120	75.1	0	0	0	166	68	24.677	130	80	80	157	10	90	3	0	1	0	0	0	0	0	0	0	0	0	0	0	0	0	0	0	0	0	0	0	0	0	0	0	0
253	1	36	0	5.7	117.284	4.37	112.339	5.24	112	83.4	0	0	0	172	62	20.9573	120	80	67	135	1	88	3	0	0	0	0	0	1	0	0	0	0	0	1	0	0	0	0	0	0	0	1	0	0	0	0	0	0
254	1	26	0	6.82	110.356	5.63	114.664	6.77	115	83.2	1	10	3	189	85	23.7955	120	70	76	163	1	88	3	0	0	0	0	0	0	0	0	0	0	0	1	0	0	0	0	0	0	0	0	0	0	0	0	0	0
255	1	46	0	6.18	111.151	4.1	95.5711	6.8	128	60.3	1	15	25	188	99	28.0104	120	80	68	174	3	88	3	0	0	0	0	0	0	0	0	0	0	0	0	0	0	0	0	0	0	1	0	0	0	0	0	0	0
256	1	44	0	5.44	106.667	4.21	106.045	5.66	116	74.4	1	10	12	180	82	25.3086	120	80	76	158	3	93	3	0	0	0	0	0	0	0	0	0	0	0	0	0	0	0	0	0	0	1	0	0	0	0	0	0	0
257	1	34	0	4.59	96.2264	3.68	96.0836	4.72	103	78	1	5	9	170	59	20.4152	120	70	68	159	1	90	3	0	0	0	0	0	0	0	0	0	1	0	0	0	0	0	0	0	0	0	0	0	0	0	0	0	0
258	1	30	0	5.4	104.046	4.4	105.516	5.32	107	82.7	1	5	11	175	62	20.2449	120	70	68	174	1	82	3	0	0	0	0	0	0	1	0	0	0	0	0	0	0	0	0	0	0	0	0	0	0	0	0	0	0
259	1	39	0	4.86	101.04	3.98	104.188	4.93	107	80.7	0	0	0	173	70	23.3887	120	80	65	154	6	90	3	0	0	0	0	0	0	0	0	0	0	1	0	0	1	0	0	0	0	0	0	0	0	0	0	0	0
260	1	24	0	5	103.306	4.22	106.297	4.64	100	86.4	0	0	4	167	54	19.3625	110	70	85	147	4	90	2	0	0	0	0	0	0	0	0	0	0	0	0	0	1	0	0	0	0	0	0	0	0	1	0	0	0
261	1	34	0	5.3	113.49	3.93	103.968	4.83	108	79.9	1	10	15	168	67	23.7387	120	70	86	167	7	88	3	0	0	0	0	0	0	0	0	0	1	1	0	0	1	0	0	0	0	0	0	0	0	0	0	0	0
262	1	35	0	7.07	131.413	7.1	138.132	4.92	115	144	0	0	2	180	87	26.8519	140	80	90	185	2	87	3	0	0	0	0	0	0	0	0	0	0	0	0	0	0	0	0	0	0	0	0	0	0	0	0	0	0
263	1	38	0	5.28	109.771	4.01	104.7	6.21	135	64.4	1	5	12	172	67	22.6474	120	70	86	187	2	90	3	0	0	0	0	0	0	0	0	0	0	1	0	0	0	0	0	0	0	0	0	0	0	0	0	0	0
264	1	34	0	4.83	125.455	4.45	116.188	4.75	104	93.7	0	0	2	170	54	18.6851	130	70	90	182	4	92	3	0	0	0	0	0	0	0	0	0	1	0	1	0	0	0	0	0	0	0	0	0	0	0	0	0	0
265	1	45	0	4.4	91.858	2.95	78.4574	4.22	91.7	65.4	0	0	4	175	76	24.8163	140	80	90	160	5	92	3	0	0	0	0	0	0	0	0	0	0	0	0	0	1	0	0	1	0	0	0	0	0	0	0	1	0
266	1	28	0	4.92	103.579	4.04	104.124	4.95	109	79.2	1	3	10	167	70	25.0995	110	70	82	191	1	86	2	0	0	0	0	0	0	0	0	0	0	0	0	0	0	0	0	0	0	0	0	0	0	0	0	0	0
267	1	35	0	5.3	107.071	4.25	107.323	5.31	112	75.1	0	0	0	173	78	26.0617	130	70	70	170	1	87	2	0	0	0	0	0	0	0	0	0	0	0	0	0	0	0	0	0	0	0	0	0	0	0	0	0	0
268	1	39	0	6.4	114.901	4.83	110.78	6.42	120	69.9	0	0	2	185	73	21.3294	100	70	76	141	1	93	2	0	0	0	0	0	0	0	0	0	0	1	0	0	1	0	0	0	0	0	0	0	0	0	0	0	0
269	1	25	0	6.52	114.587	4.77	104.376	6.8	125	70.1	1	10	16	181	66	20.1459	130	70	77	150	0	87	2	0	0	0	0	0	0	0	0	0	0	0	0	0	1	0	0	0	0	0	0	0	0	0	0	0	0
270	1	26	0	5.55	110.558	4.22	102.927	5.74	120	73.5	0	0	0	170	82	28.3737	140	80	68	169	6	86	2	0	0	0	0	0	0	0	0	0	0	0	0	0	0	1	0	0	0	0	0	0	0	0	0	0	0
271	1	28	0					4.83	108	80.5	1	3	10	166	67	24.3141	110	80	86	183	4	87	2	0	0	0	0	0	0	0	0	0	0	0	0	0	0	1	0	0	0	0	0	0	0	0	0	0	0
272	1	24	1	6.54	114.938	5.11	111.816	6.12	112	80.7	1	10	13	181	75	22.8931	130	80	70	153	2	89	1	1	0	0	0	0	0	0	0	0	0	0	0	0	0	0	0	0	0	0	0	0	0	0	0	0	0
273	1	24	1	5.04	93.5065	4.91	112.874	5.11	98	90.4	0	0	2	177	61	19.4708	110	80	73	157	4	91	1	0	0	0	0	0	0	0	0	0	0	0	0	0	1	0	0	0	0	0	0	0	0	0	0	0	0
274	1	33	1	6.04	119.841	4.21	104.208	5.76	115	79.3	0	0	8	177	75	23.9395	130	77	90	147	2	85	1	0	0	0	0	0	0	0	0	0	0	0	0	0	0	0	0	0	0	0	0	0	0	0	0	0	0
275	1	37	0	4.7	105.145	3.85	107.242	4.92	115	73	1	5	15	166	66	23.9512	110	70	88	175	9	86	3	0	0	0	0	0	0	0	0	0	0	0	0	1	0	1	0	0	0	1	0	0	0	0	0	0	0
276	1	42	0	4.8	105.495	3.7	103.641	4.85	106	72	0	0	3	173	89	29.737	140	80	84	155	14	87	3	0	0	0	0	0	0	0	0	0	0	0	0	0	0	0	0	0	0	0	0	0	0	0	0	0	0
277	1	33	0	5.31	102.115	4.01	96.8599	5.05	102	71	1	10	15	176	87	28.0863	130	80	68	173	6	85	3	0	0	0	0	0	0	0	0	0	0	1	0	0	0	0	0	0	0	0	0	0	0	0	0	0	0
278	1	21	1	6.04	102.896	5.47	116.383	6.07	108	86.3	1	5	12	184	60	17.7221	110	70	60	177	1	89	2	1	0	0	0	0	0	0	0	0	0	0	0	0	0	0	0	0	1	0	0	0	0	0	0	0	0
279	0	28	1	3.51	102.632	3.3	107.843	3.61	103	91.4	0	0	3	161	68	26.2336	100	70	70	155	16	90	1	0	0	0	0	0	0	0	0	0	0	0	0	0	0	0	0	0	0	0	0	0	0	0	0	0	0
280	1	26	1					6.23	115	77	0	0	2	182	75	22.6422	110	60	60	155	1	87	2	0	0	0	0	0	0	0	0	0	0	0	0	0	0	0	0	0	0	0	0	0	0	0	0	0	0
281	1	56	1	4.71	115.159	3.45	109.524	4.78	121	66.5	1	15	33	169	73	25.5593	120	80	66	176	3	90	3	0	0	0	0	0	0	0	0	0	0	1	1	0	0	0	0	0	0	0	0	0	0	0	1	1	0
282	1	20	0	4.3	108.861	3.53	102.319	4.11	104	83.7	0	0	0	169	69	24.1588	110	70	72	148	15	90	1	0	0	0	0	0	0	0	0	0	0	0	0	0	1	1	1	0	0	0	0	0	0	0	0	0	0
283	0	30	0	3.5	111.465	3.05	110.507	3.44	108	86.6	0	0	0	154	55	23.1911	110	70	62	161	10	91	1	0	0	0	0	0	0	0	0	0	0	0	0	0	1	0	0	0	0	0	1	0	0	0	0	0	0
284	0	23	0	4.33	131.611	3.47	119.655	4.55	137	76.3	0	0	10	155	57	23.7253	100	75	92	156	16	88	1	0	0	0	0	0	0	0	0	0	0	0	0	0	1	0	0	0	0	0	0	0	0	0	0	0	0
285	1	44	0	5.59	123.673	4.33	121.289	5.88	136	73.6	1	10	3	170	69	23.8754	105	80	95	204	12	93	3	0	0	0	0	0	0	0	0	1	0	0	0	0	0	0	0	0	0	0	0	0	0	0	0	1	0
286	1	39	0	5.7	114.228	4.4	111.392	5.72	120	75.9	1	7	16	176	90	29.0548	140	90	92	188	3	91	3	0	0	0	0	0	0	0	0	0	0	0	0	1	0	0	0	0	0	1	0	0	0	0	0	0	0
287	1	31	0	5.5	101.852	4.21	97.6798	5.38	104	71	1	5	17	179	100	31.21	100	65	80	215	4	88	3	0	0	0	0	0	0	0	0	0	1	0	1	0	1	0	0	0	0	0	0	0	0	0	0	0	0
288	1	45	0	4.79	102.57	3.9	106.267	5.06	113	77.1	1	3	6	173	94	31.4077	150	100	85	181	5	92	3	0	0	1	0	0	0	0	0	0	0	0	0	0	0	0	0	0	0	1	0	0	0	0	0	0	0
289	1	42	0	2.94	71.3592	2.36	71.5152	3.01	76	78.4	1	5	10	163	76	28.6048	140	90	80	163	8	90	3	0	0	0	0	0	0	0	0	0	0	0	1	0	0	1	0	0	0	0	0	0	0	1	0	0	0
290	1	34	0	5.4	99.2647	4.26	98.8399	5.11	98.3	77.9	1	5	2	181	124	37.8499	150	105	63	185	6	97	3	0	0	1	0	0	0	0	0	0	0	0	0	0	0	0	0	0	0	0	0	0	0	0	0	0	0
291	1	29	1	5.51	93.7075	4.33	92.7195	5.75	102	75.3	1	8	0	186	85	24.5693	130	70	86	197	2	92	3	0	0	0	0	0	0	1	0	0	0	0	0	0	1	0	0	0	0	0	0	0	0	0	0	0	0
292	1	41	0	5.09	103.036	4.08	104.884	5.25	111	77.7	1	10	18	176	86	27.7634	130	90	78	210	0	90	3	0	0	0	0	0	0	0	0	0	0	0	0	0	0	0	0	0	0	1	0	0	0	0	0	0	0
293	1	31	0					5.03	106	84	0	0	5	172	57	19.2672	110	70	82	155	2	89	1	0	0	0	0	0	0	0	0	0	0	0	0	0	0	0	0	0	0	0	0	0	0	0	0	0	0
294	1	43	0	4.75	102.371	3.42	93.4426	4.59	103	74.5	1	20	23	172	63	21.2953	130	80	85	170	5	92	3	1	0	0	0	0	0	0	0	0	0	0	0	0	0	0	0	0	0	0	0	0	0	0	0	0	0
295	1	40	0	4.6	91.4513	3.72	93.9394	4.8	99.6	77.5	0	0	2	177	98	31.2809	140	90	80	180	1	90	3	0	0	1	0	0	0	0	0	0	0	1	0	0	0	0	0	0	0	0	0	0	0	0	0	0	0
296	1	25	0	5.5	100.806	4.95	112.5	5.73	110	86.4	1	4	0	177	63	20.1092	140	80	85	165	5	85	3	1	0	0	0	0	0	0	0	0	0	0	0	0	0	0	0	0	0	0	0	0	0	0	0	0	0
297	1	42	0	5.03	103.711	3.62	94.7644	5.2	112	69.6	1	15	18	175	76	24.8163	115	75	80	180	7	92	3	0	0	0	0	0	0	0	0	0	0	1	0	0	0	1	0	0	0	0	0	0	0	0	0	0	0
298	1	46	0	4.47	101.591	4.02	116.185	4.63	109	81.9	1	10	4	170	90	31.1419	130	80	69	180	0	87	3	0	0	0	0	0	0	0	0	0	0	0	0	0	0	0	0	0	0	0	0	0	0	0	0	0	0
299	1	27	1	5.33	98.3395	3.46	79.5402	5.86	115	66	0	0	4	176	76	24.5351	120	74	78	158	2	87	1	1	0	0	0	0	0	0	0	0	0	0	0	0	0	1	0	0	1	0	0	0	0	0	0	0	0
300	1	36	0					5.31	107	79	1	8	13	177	69	22.0243	110	80	82	136	5	88	2	1	0	0	0	0	0	0	0	0	0	0	0	0	0	0	0	0	0	0	0	0	0	0	0	0	0
301	1	24	1	6.18	110.952	5.39	120.312	4.65	118	85	0	0	10	153	64	27.3399	110	70	78	132	2	88	2	0	0	0	0	0	0	0	0	0	0	0	0	0	0	0	0	0	0	0	0	0	0	0	0	0	0
302	1	34	0	4.67	106.865	3.83	107.887	5.2	121	70	1	10	21	165	65	23.8751	90	60	70	161	2	91	3	0	0	0	0	0	0	0	0	0	0	0	0	0	0	0	0	0	0	1	0	0	0	0	0	0	0
303	1	42	0					4.78	114	76	1	5	15	167	57	20.4382	100	70	70	158	3	89	3	0	0	0	0	0	0	0	0	0	0	0	0	0	0	0	0	0	0	0	0	0	0	0	0	0	0
304	1	25	0	5.86	105.776	4.62	103.82	5.4	100	89	1	4	10	180	64	19.7531	115	75	63	142	12	94	2	0	0	0	0	0	0	0	0	0	0	0	0	0	0	0	0	0	0	0	0	0	0	0	0	0	0
305	1	32	0	5.1	92.2242	4.16	94.9772	4.88	92	83	1	8	20	182	80	24.1517	126	74	74	182	4	90	2	0	0	0	0	0	0	0	0	0	0	0	0	0	0	0	0	0	0	0	0	0	0	0	0	0	0
306	1	38	0	5.18	100.778	4.01	98.7685	5.14	105	81	0	0	2	177	75	23.9395	124	77	80	147	2	93	2	0	0	0	0	0	0	0	0	0	0	0	0	0	0	0	0	0	0	1	0	0	0	0	0	0	0
307	1	40	0	4.38	101.86	3.79	109.855	4.65	113	81.5	0	0	0	165	89	32.6905	125	80	66	168	8	90	2	0	0	0	0	0	0	0	0	0	0	0	0	0	0	0	0	0	0	0	0	0	0	0	0	0	0
308	0	37	0	3.84	119.626	3.12	111.429	3.78	117	82.5	0	0	0	160	68	26.5625	120	70	72	124	20	92	2	0	0	0	0	0	0	0	0	0	0	0	0	0	0	0	0	0	0	0	0	0	0	0	0	0	0
309	1	39	1	4.58	92.9006	3.69	94.6154	4.94	106	71	0	0	5	173	83	27.7323	110	80	72	155	4	89	3	1	0	0	0	0	0	0	0	0	1	0	1	0	0	0	0	0	0	0	0	0	0	0	0	0	0
310	1	33	0	5.56	100.542	4.23	96.5753	5.23	98.9	80.9	0	0	3	182	89	26.8687	130	80	72	166	1	88	2	0	0	0	0	0	0	0	0	0	0	0	0	0	0	0	0	0	0	0	0	0	0	0	0	0	0
311	1	30	0	5.3	102.119	4.44	106.475	5.02	101	86.9	0	0	2	175	64	20.898	120	80	78	154	3	88	2	1	0	0	0	0	0	0	0	0	0	0	0	0	0	0	0	0	0	0	0	0	0	0	0	0	0
312	1	35	0	5.33	99.6262	3.69	87.0283	5.05	98.6	73.1	1	12	20	180	72	22.2222	120	70	60	172	2	92	2	0	0	0	0	0	0	0	0	0	0	0	0	0	1	0	0	0	0	0	0	0	0	0	0	0	0
313	1	40	0	4.38	101.86	3.79	109.855	4.65	113	81.5	0	0	3	165	89	32.6905	125	80	65	168	8	90	2	0	0	0	0	0	0	0	0	0	0	0	0	0	0	0	0	0	0	0	0	0	0	0	0	0	0
314	1	35	0	4.93	95.3578	4.26	103.65	5.23	106	81.5	0	0	2	177	66	21.0667	120	70	72	156	15	84	3	0	0	0	0	0	0	0	0	0	0	0	0	0	0	0	0	0	0	1	0	0	0	0	0	0	0
315	0	35	0	2.9	92.6518	2.71	99.2674	3.57	113	75.9	0	0	1	157	66	26.7759	120	80	86	105	13	88	1	0	0	0	0	0	0	0	0	0	0	0	0	0	0	1	0	0	0	0	0	0	0	0	0	1	0
316	1	25	0	4.38	77.7975	3.61	79.6909	4.34	80.7	83.2	0	0	1	180	91	28.0864	130	80	78	168	2	88	2	0	0	0	0	0	0	0	0	0	0	1	0	0	1	0	0	0	0	0	0	0	0	0	0	0	0
317	1	30	0	4.79	99.3776	3.4	86.9565	4.77	103	71.3	0	0	2	169	58	20.3074	130	80	78	172	11	89	2	0	0	0	0	0	0	0	0	0	0	0	0	0	0	0	0	0	0	0	0	0	0	0	0	0	0
318	1	26	0	6.5	124.046	5.37	126.651	5.67	113	86.8	1	5	12	174	76	25.1024	140	80	72	174	7	92	2	0	0	0	0	0	0	0	0	0	0	0	0	0	0	0	0	0	0	0	0	0	0	0	0	0	0
319	1	23	1	4.4	89.7959	3.57	89.0274	4.91	105	72.7	0	0	9	167	60	21.5139	130	70	86	164	4	88	1	0	0	0	0	0	0	0	0	0	1	0	0	0	1	0	0	0	0	0	0	0	0	0	0	0	0
320	1	32	0	5.34	112.185	4.4	114.286	5.1	112	86.3	1	5	4	169	64	22.4082	130	90	82	164	4	92	3	0	0	0	0	1	0	0	0	0	0	1	0	0	0	0	0	0	0	0	0	0	0	0	0	0	0
321	1	24	0	5.19	103.386	4.52	110.244	5.59	116	80.9	0	0	0	170	59	20.4152	120	60	82	176	1	87	2	1	0	0	0	0	0	0	0	0	0	1	0	0	0	0	0	0	0	0	0	0	0	0	0	0	0
322	1	22	0	4.24	100.236	3.28	92.6554	4.42	109	74.2	0	0	0	157	61	24.7475	115	70	80	164	12	91	2	0	0	0	0	0	0	0	0	0	0	0	0	0	0	0	0	0	0	0	0	0	0	0	0	0	0
323	1	21	0	4.81	88.2569	3.88	88.1818	4.81	92.3	80.7	0	0	6	177	67	21.3859	130	80	76	182	2	85	2	0	0	0	0	0	0	0	0	0	0	0	0	0	0	0	0	0	0	0	0	0	0	0	0	0	0
324	1	24	0	4.42	72.2222	4.61	94.6612	4.8	82.2	96	0	0	7	188	60	16.976	110	70	75	166	8	87	2	0	0	0	0	0	0	0	0	0	0	0	0	0	0	1	0	0	0	0	0	0	0	0	0	0	0
325	1	27	0	6.43	110.481	4.75	102.371	6.2	112	76.6	0	0	0	184	89	26.2878	110	65	65	177	3	92	2	0	0	0	0	0	0	0	0	0	0	0	0	0	0	1	0	0	0	0	0	0	0	0	0	0	0
326	1	30	0	5.14	109.362	3.83	100.262	4.8	107	79.8	0	0	0	167	70	25.0995	125	55	72	180	5	91	2	0	0	0	0	0	0	0	0	0	0	0	0	0	0	0	0	0	0	0	0	0	0	0	0	0	0
327	1	26	0	6.57	123.962	5.2	121.495	6.28	124	82.8	1	3	8	175	74	24.1633	120	65	90	166	4	90	2	0	0	0	0	0	0	0	0	0	0	0	0	0	0	0	0	0	0	0	0	0	0	0	0	0	0
328	1	41	0	4.88	99.389	3.77	97.1649	5.04	107	74.8	1	20	23	175	78	25.4694	140	80	86	160	2	88	3	0	0	0	0	0	0	0	0	0	0	0	0	0	0	1	0	0	0	0	0	0	0	0	1	0	0
329	1	42	0	5.73	121.142	4.98	133.512	5.85	129	85.1	0	0	0	173	65	21.7181	140	80	90	171	3	93	3	0	0	0	0	0	0	1	0	0	0	0	0	0	0	0	0	0	0	0	0	0	0	0	0	1	0
330	1	38	0	4.36	92.3729	3.46	92.0213	4.57	101	76	1	5	9	171	81	27.7008	130	80	70	180	1	90	3	0	0	0	0	0	0	0	0	0	0	0	0	0	1	0	0	0	0	0	0	0	0	0	0	0	0
331	1	36	0	6.75	137.755	4.59	117.391	5.77	123	79.5	1	5	19	173	70	23.3887	140	80	100	170	6	91	3	0	0	0	0	0	0	0	0	0	0	0	0	0	0	0	0	0	0	1	0	0	0	0	0	0	0
332	1	26	0	5.12	96.6038	4.09	95.5607	5.31	105	77	0	0	3	175	74	24.1633	130	60	52	161	6	90	3	0	0	0	0	0	0	0	0	0	0	0	0	0	1	0	0	0	0	0	0	0	0	0	0	0	0
333	1	27	0	5.37	100.75	4.36	101.395	5.62	110	77.6	0	0	0	176	71	22.921	140	70	90	180	4	91	3	0	0	0	0	0	0	0	0	0	0	0	0	0	0	0	0	0	0	0	0	0	0	0	0	0	0
334	1	42	0	3.56	83.3724	2.96	86.5497	3.64	88.8	81.3	0	0	4	165	68	24.977	130	75	80	160	3	90	3	0	0	0	0	0	0	0	0	0	0	0	0	0	0	1	0	0	0	1	0	0	0	1	0	0	0
335	1	40	0	5.12	103.018	3.9	99.4898	4.84	102	80.6	0	0	4	176	74	23.8895	130	80	82	165	10	88	3	1	0	0	0	0	0	0	0	0	0	1	0	0	0	0	0	0	0	0	0	0	0	0	0	0	0
336	0	23	0	4.8	120.301	4.36	124.928	5.18	130	84.2	1	5	15	170	59	20.4152	115	70	86	117	5	90	1	1	0	0	0	0	0	0	0	0	0	0	0	0	0	0	0	0	0	0	0	0	0	0	0	0	0
337	0	40	0	3.87	117.988	2.76	97.1831	4.32	131	63.9	0	0	2	163	73	27.4756	120	80	80	163	20	87	1	1	0	0	0	0	0	0	0	0	0	0	0	0	0	0	0	0	0	0	0	0	0	0	0	0	0
338	1	30	1	4.4	84.7784	3.95	94.7242	5.1	103	77.5	0	0	5	175	80	26.1224	125	80	80	165	2	89	1	0	0	0	0	0	0	0	0	0	0	0	0	0	0	0	0	0	0	0	0	0	0	0	0	0	0
339	1	29	0	5.366	109.287	4.7	118.09	5.11	109	92	0	0	4	170	68	23.5294	140	90	90	132	2	92	3	0	0	0	0	0	0	0	0	0	0	0	0	0	0	1	0	0	0	1	0	0	0	0	0	0	0
340	0	43	0	3.19	112.721	2.58	105.306	3.27	114	78.9	0	0	3	155	74	30.8012	140	90	98	173	9	90	1	0	0	0	0	0	0	0	0	0	0	0	0	0	0	0	0	0	0	1	0	0	0	0	0	0	0
341	1	39	0	5.48	113.929	4.18	109.424	5.64	122	74.1	1	4	1	173	79	26.3958	120	70	76	172	8	91	3	0	0	0	0	0	0	0	0	0	0	0	0	1	0	0	0	0	0	1	0	0	0	0	0	0	0
342	1	34	0	5	104.822	3.6	93.9948	4.31	103	76.4	1	8	8	170	81	28.0277	125	75	72	181	5	86	3	0	0	0	0	0	1	0	0	0	0	0	0	0	0	0	0	0	0	0	0	0	0	1	0	0	0
343	1	33	0	5.31	118.263	4.19	114.795	5.28	123	79.4	0	0	2	165	70	25.7117	130	80	69	167	10	88	2	0	0	0	0	0	0	0	0	0	1	0	0	0	0	1	0	0	1	0	0	0	0	0	0	0	0
344	1	44	0	4.77	104.835	3.72	103.621	4.88	112	76.2	0	0	4	171	73	24.9649	120	80	72	177	3	90	3	0	0	0	0	0	0	0	0	0	0	0	1	0	0	0	0	0	0	0	0	0	0	0	0	0	0
345	1	45	1	4.14	95.3917	3.31	96.5015	4.33	104	76.4	1	5	6	169	88	30.8112	137	88	53	170	4	87	2	0	0	1	0	0	0	0	0	0	0	0	0	0	0	0	0	0	0	0	0	0	0	1	0	0	0
346	1	30	0	5.68	97.931	4.97	108.043	5.98	108	83	0	0	7	185	91	26.5888	130	80	76	180	1	91	3	0	0	0	0	0	0	0	0	0	0	0	0	0	0	1	0	0	0	0	0	0	0	0	0	0	0
347	0	58	1	4.09	152.045	3.23	140.435	4.01	147	79	0	0	2	160	57	22.2656	122	80	60	160	6	82	1	0	0	0	0	0	0	0	0	0	0	0	0	0	0	0	0	0	0	0	0	0	0	1	0	0	0
348	1	32	1	6.19	113.37	5.35	122.989	6.55	125	86	0	0	2	180	91	28.0864	130	86	62	183	15	90	1	0	0	0	0	0	0	0	0	0	0	0	0	0	0	1	0	0	0	0	0	0	0	0	0	0	0
349	1	44	0	4.96	102.905	4.03	106.332	4.95	107	81	0	0	4	175	72	23.5102	125	75	62	187	8	88	3	0	1	0	0	0	1	0	0	0	1	0	0	0	0	0	0	0	0	1	0	0	0	0	0	0	0
350	1	39	0	5.24	108.264	3.91	101.558	5.35	115	75	1	3	13	173	87	29.0688	130	86	62	187	3	88	3	0	0	0	0	0	0	0	0	0	0	0	0	0	0	0	0	0	0	1	0	0	0	0	0	0	0
351	1	34	0	5.55	121.978	4	108.401	5.66	130	72	0	0	5	166	62	22.4996	110	78	65	185	6	89	3	0	0	0	0	0	0	0	0	0	0	0	0	0	0	0	0	1	0	0	0	0	0	0	0	0	0
352	1	41	0	4.87	105.87	4.34	118.579	5.32	121	89	1	12	1	170	98	33.91	140	110	75	168	21	89	3	0	0	1	0	0	0	0	0	0	0	0	1	0	0	0	0	0	0	1	1	0	0	0	0	0	0
353	1	47	0	4.52	115.306	3.3	106.109	4.64	123	73	0	0	7	162	67	25.5296	120	68	70	195	5	89	3	0	0	0	0	0	0	0	0	0	0	0	0	0	0	0	0	0	0	1	0	0	0	0	0	0	0
354	1	40	0	4.68	100.429	3.97	107.297	4.62	103	85	1	1	6	171	71	24.281	125	66	62	172	11	90	3	1	0	0	0	0	0	0	0	0	0	1	0	0	0	0	0	0	0	1	0	0	0	0	0	0	0
355	1	28	0	4.79	95.2286	3.42	83.8235	4.82	100	71	1	8	5	171	77	26.3329	125	70	63	174	1	89	3	0	0	0	0	0	0	0	0	0	0	0	0	0	0	0	0	0	0	0	0	0	0	0	0	0	0
356	1	42	0	7.34	128.098	5.92	133.034	7.21	132	81	0	0	21	175	86	28.0816	140	90	70	175	6	87	3	0	0	0	0	0	0	0	0	0	0	0	0	0	0	0	0	0	0	1	0	0	0	0	0	0	0
357	1	46	0	3.11	80.7792	2.4	77.6699	3.63	98	77	1	4	12	160	57	22.2656	105	65	70	165	11	85	3	1	0	0	0	0	0	0	0	0	0	0	0	0	0	0	0	0	0	1	0	0	0	0	0	1	0
358	1	43	0	4.05	103.053	2.66	83.9117	4.05	107	66	1	8	17	160	66	25.7812	130	85	82	157	7	91	3	0	0	0	0	0	0	0	0	0	0	1	1	0	0	0	0	0	0	0	0	0	0	0	0	1	0
359	1	30	0	5.49	106.602	4.14	99.759	5.29	107	75	1	6	13	174	73	24.1115	120	78	77	175	2	89	3	0	0	0	0	0	0	0	0	0	0	0	0	0	0	0	0	0	0	0	0	0	0	0	0	0	0
360	1	32	0	5.6	123.077	4.38	118.059	5.55	127	78	1	7	18	165	66	24.2424	130	72	62	172	7	94	3	1	0	0	0	0	0	0	0	0	0	0	0	0	0	0	0	0	0	0	0	0	0	0	0	0	0
361	1	35	0	5.38	111.387	4.61	118.814	5.9	127	86	1	3	7	171	89	30.4367	140	86	80	175	9	90	3	0	0	0	0	0	0	0	0	0	0	0	0	0	0	0	0	0	0	0	0	0	0	0	0	0	0
362	1	31	0	5.11	108.723	4.07	106.545	4.67	104	80	1	10	20	167	66	23.6652	130	72	62	187	2	87	3	0	0	0	0	0	0	0	0	0	0	1	0	0	1	0	0	0	0	0	0	0	0	0	0	0	0
363	1	35	0	5.36	92.2547	4.66	101.969	5.43	98	87	0	0	3	187	102	29.1687	130	72	68	172	6	87	3	0	0	0	0	0	0	0	0	0	0	0	0	0	0	0	0	0	0	0	0	0	0	0	0	0	0
364	1	28	0	5.41	99.2661	4.14	94.5205	5.64	108	77	0	0	4	178	76	23.9869	135	60	70	184	1	87	3	0	0	0	0	0	0	0	0	0	0	0	0	0	0	0	0	0	0	0	0	0	0	0	0	0	0
365	1	42	0	4.81	111.085	4.33	125.145	5.39	130	90	0	0	5	166	65	23.5883	125	68	72	172	12	88	3	1	0	0	0	0	0	0	0	0	1	0	0	0	0	0	0	0	0	1	0	0	0	0	0	0	0
366	1	45	0	5.05	119.668	4.55	136.228	5.67	140	90	1	15	21	166	60	21.7738	130	78	68	152	7	93	3	1	0	0	0	0	0	0	0	0	0	0	0	0	0	0	0	0	0	0	0	0	0	1	0	0	0
367	1	29	0	4.86	100.206	4.22	107.107	5.31	114	87	0	0	3	169	67	23.4586	110	89	60	187	1	87	3	1	0	0	0	0	0	0	0	0	0	0	0	0	0	0	0	0	0	1	0	0	0	0	0	0	0
368	1	40	0	5.29	122.454	4.62	133.141	6.06	146	87	0	0	4	165	74	27.1809	132	80	60	164	11	88	3	0	0	0	0	0	0	0	0	1	0	0	0	0	0	0	0	0	0	0	0	0	0	0	0	0	0
369	1	47	0	4.68	107.834	3.45	101.173	5.21	125	74	1	5	14	169	67	23.4586	150	100	90	156	3	87	3	0	0	1	0	0	0	0	0	0	1	1	1	0	0	0	0	0	0	0	0	0	0	0	0	0	0
370	1	35	0	6.14	121.105	4.83	119.259	6.39	131	79	1	10	21	175	82	26.7755	126	72	68	170	8	91	3	1	0	0	0	0	0	0	0	0	0	0	0	0	0	0	0	0	0	1	0	0	0	0	0	0	0
371	1	46	0	3.9	89.8618	3.04	88.6297	4.39	108	78	1	15	24	168	73	25.8645	128	78	60	185	6	85	3	0	1	0	0	0	1	0	0	0	0	1	0	0	0	0	0	0	0	0	0	0	0	0	0	0	0
372	1	44	0	4.5	102.506	4.03	115.473	4.75	113	90	1	5	12	168	78	27.6361	128	78	62	187	0	89	3	0	1	0	0	0	0	0	0	0	0	0	0	0	0	1	0	0	0	1	0	0	0	0	0	1	0
373	1	32	0	4.87	94.7471	4.46	109.314	5.1	104	92	1	8	19	177	69	22.0243	140	90	90	164	1	90	3	0	0	0	0	0	0	0	0	0	0	0	0	0	0	0	0	0	0	0	0	0	0	0	0	0	0
374	1	39	0	4.39	108.395	3.5	106.383	4.11	106	80	0	0	1	160	83	32.4219	125	87	68	173	7	91	3	0	0	0	0	0	0	0	0	0	0	0	0	0	0	0	0	0	0	1	0	0	0	0	0	0	0
375	1	34	0	6.09	110.127	4.71	107.534	6.05	114	77	1	2	6	182	86	25.963	127	81	75	193	3	87	3	0	0	0	0	0	0	0	0	0	0	0	0	0	0	0	0	0	0	0	0	0	0	0	0	0	0
376	0	39	0	3.03	101	2.92	111.877	3.53	117	96	0	0	2	156	47	19.313	105	70	80	172	8	89	2	1	0	0	0	1	0	0	0	0	0	0	0	0	0	0	0	0	0	0	0	0	0	0	0	1	0
377	1	36	0	5.44	106.458	4.49	110.591	5.82	119	83	0	0	2	176	98	31.6374	125	70	62	190	3	90	3	0	0	0	0	0	0	0	0	0	0	0	0	0	0	0	0	0	0	0	0	0	0	1	0	0	0
378	1	35	0	4.73	113.702	3.98	117.059	4.92	123	84	0	0	5	160	72	28.125	130	88	78	170	5	92	3	0	0	0	0	0	0	0	0	0	0	0	0	0	0	0	0	0	0	0	0	0	0	0	0	0	0
379	1	29	0	4.35	99.0888	3.77	104.144	4.77	113	87	1	3	10	161	71	27.3909	102	82	64	166	4	90	3	0	0	0	0	0	0	0	0	0	0	0	0	0	0	0	0	0	0	0	0	0	0	0	0	0	0
380	1	27	0	4.03	76.9084	3.9	91.9811	5.81	116	97	0	0	2	174	59	19.4874	110	65	68	180	3	90	1	1	0	0	0	0	0	0	0	0	0	0	0	0	0	0	0	0	0	0	0	0	0	0	0	0	0
381	1	27	0	5.37	101.321	4.56	106.542	5.41	107	85	1	4	15	175	78	25.4694	120	80	65	172	4	88	3	0	0	0	0	0	0	0	0	0	0	0	0	0	0	0	0	0	0	0	0	0	1	0	0	0	0
382	1	31	0	5.96	114.836	4.36	104.556	6.12	125	74	0	0	2	176	73	23.5666	125	75	78	149	2	92	1	0	0	0	0	0	0	0	0	0	0	0	0	0	0	0	0	0	0	0	0	0	0	0	0	0	0
383	1	25	0	4.95	96.3035	4.75	113.636	6.05	123	96	0	0	8	172	70	23.6614	110	70	78	185	1	94	1	0	0	0	0	0	0	0	0	0	0	0	0	0	0	0	0	0	0	1	0	0	0	0	0	0	0
384	1	28	1	5.6	102.004	4.48	101.818	5.8	111	80	0	0	5	179	88	27.4648	120	82	62	172	4	89	1	0	0	0	0	0	1	0	0	0	0	0	0	0	0	1	0	0	0	1	0	0	0	0	0	0	0
385	1	26	0	5.43	106.89	4.54	109.662	5.66	116	84	0	0	2	171	64	21.8871	125	88	64	183	2	92	1	1	0	0	0	0	0	0	0	0	0	0	0	0	0	0	0	0	0	0	0	0	0	0	0	0	0
386	1	32	1	5.53	97.8761	4.85	108.259	6.09	113	88	0	0	7	183	98	29.2633	130	90	62	172	3	88	1	0	0	0	0	0	0	0	0	0	0	0	0	0	0	0	0	0	0	0	0	0	0	0	0	0	0
387	1	46	0	4.62	90.0585	3.64	91.2281	4.76	97	79	0	0	5	181	80	24.4193	110	68	62	188	5	88	3	1	0	0	0	0	0	0	0	0	0	0	0	0	0	0	0	0	0	1	0	0	1	0	0	0	0
388	1	40	0					7.08	136	84	0	0	5	183	80	23.8884	140	98	68	183	5	91	3	0	0	0	0	0	0	0	0	0	1	1	0	1	0	1	0	0	0	1	0	0	0	0	0	0	0
389	1	29	0	4.49	90.8907	3.95	98.5037	4.85	103	88	1	5	15	170	56	19.3772	100	60	62	172	4	92	3	1	0	0	0	0	0	0	0	0	0	0	0	0	0	0	0	0	0	0	0	0	0	0	0	0	0
390	1	40	0	4.78	103.24	3.58	97.019	5.13	116	75	1	10	18	170	82	28.3737	110	78	60	175	4	92	3	0	1	0	0	0	0	0	0	0	0	0	1	0	0	0	0	0	0	0	0	0	0	1	0	0	0
391	1	41	0	4.57	98.0687	3.68	99.4595	5.02	112	81	1	2	6	171	95	32.4886	125	89	70	171	6	87	3	0	0	0	0	0	0	0	0	0	0	1	0	0	0	0	0	0	0	0	0	0	0	0	0	0	0
392	1	43	0	5.47	119.432	3.87	106.906	5.59	127	71	1	10	21	171	75	25.6489	120	82	62	181	5	90	3	0	0	0	0	0	0	0	0	0	0	1	0	0	0	0	0	0	0	0	0	0	1	0	0	0	0
393	1	40	0	5.18	118.265	3.83	108.807	5.21	124	74	1	8	20	166	62	22.4996	110	75	64	187	2	91	3	0	0	0	0	0	1	0	0	0	1	0	0	1	0	0	0	0	0	1	0	0	0	1	0	1	0
394	1	38	0	5.87	119.796	4.66	119.794	6.12	130	79	1	10	18	174	85	28.075	120	75	60	183	4	93	3	0	0	0	0	0	0	0	0	0	0	1	0	0	0	0	0	0	0	0	0	0	0	0	0	0	0
395	1	32	0	4.65	101.528	3.86	103.763	4.68	107	83	1	7	18	166	71	25.7657	120	80	62	172	4	92	3	0	0	0	0	0	0	0	0	0	0	0	0	0	0	0	0	0	1	0	0	0	0	0	0	0	0
396	1	33	0	6.09	112.155	5.19	120.139	6.41	123	85	1	4	12	180	75	23.1481	110	70	62	156	2	94	3	0	0	0	0	0	0	0	0	0	0	0	0	0	0	0	0	0	0	0	0	0	0	0	0	0	0
397	1	43	0	4.74	109.469	3.51	102.035	5	120	74	0	0	7	167	64	22.9481	130	85	62	144	6	91	3	0	0	0	0	0	0	0	0	0	0	1	1	0	1	0	0	1	0	1	0	0	0	0	0	0	0
398	1	37	0	4.97	101.429	3.97	101.535	5.49	117	80	1	5	10	173	67	22.3863	125	75	62	164	0	89	3	1	0	0	0	0	0	0	0	0	0	1	0	0	0	0	0	0	0	0	0	0	0	0	0	0	0
399	1	34	0	6.02	110.055	4.67	107.604	5.79	111	78	0	0	2	181	60	18.3145	120	70	68	168	1	90	3	1	0	0	0	0	0	0	0	0	0	0	0	0	0	0	0	0	0	0	0	0	0	0	0	0	0
400	1	35	0	5.29	102.321	4.55	110.706	5.3	107	86	1	13	22	177	75	23.9395	100	60	62	172	6	87	3	0	0	0	0	0	0	0	0	0	1	1	0	0	0	0	0	0	0	1	0	0	0	0	0	0	0
401	1	49	0	4.62	108.706	3.49	104.491	4.96	121	76	0	0	2	168	73	25.8645	125	88	64	156	7	87	3	1	1	0	0	0	0	0	0	0	1	0	1	0	0	0	0	0	0	1	0	0	0	1	0	0	0
402	1	48	0	5.13	113.245	4.24	119.774	5.66	130	83	1	6	14	172	84	28.3937	110	82	60	175	9	92	3	1	0	0	0	0	0	0	0	0	1	1	1	0	0	0	0	0	0	0	0	0	0	0	0	0	0
403	1	37	0	5.95	115.759	4.61	112.99	6.16	125	77	1	8	6	177	91	29.0466	120	78	64	187	1	89	3	0	0	0	0	0	0	0	0	0	0	0	0	0	0	0	0	0	0	0	0	0	0	1	0	0	0
404	1	28	0	5.27	120.046	4.66	128.729	5.56	132	88	0	0	5	161	55	21.2183	100	60	60	185	2	91	3	0	0	0	0	0	0	0	0	0	0	0	0	0	0	0	0	0	0	0	0	0	0	0	0	0	0
405	1	27	0	6.12	106.993	5.09	111.135	6.44	118	83	0	0	7	182	73	22.0384	100	75	65	179	4	88	3	0	0	0	0	0	0	0	0	0	1	0	0	0	1	0	0	0	1	0	0	0	0	0	0	0	0
406	1	44	0	5.26	120.366	4.17	120.52	5.6	134	79	1	5	15	168	75	26.5731	132	88	60	187	2	90	3	0	0	0	0	0	0	0	0	0	0	0	0	0	0	0	0	0	0	1	0	0	0	0	1	0	0
407	1	33	0	5.22	102.959	4.41	108.621	5.66	117	84	0	0	2	174	78	25.763	135	87	64	195	4	89	3	0	0	0	0	0	0	0	0	0	0	0	0	0	0	1	0	0	0	0	0	0	0	0	0	0	0
408	1	32	0	4.18	95	3.72	103.621	4.51	107	89	1	4	14	163	82	30.863	125	88	62	193	3	91	2	0	0	0	0	0	0	0	0	0	0	0	0	0	0	1	0	0	0	1	0	0	0	0	0	0	0
409	1	34	0	5.3	110.417	3.95	102.332	4.74	94	78	1	5	13	170	78	26.9896	130	80	60	178	10	90	3	0	0	0	0	0	0	0	0	0	0	0	0	0	1	0	0	0	0	0	0	0	0	0	0	0	0
410	1	42	0	5.07	105.187	4.3	113.158	5.16	112	85	0	0	6	174	58	19.1571	100	70	62	187	9	90	2	0	0	0	0	0	0	0	0	0	0	0	1	0	0	0	0	0	0	0	0	0	0	0	0	0	0
411	1	30	0	5.94	106.452	4.91	110.337	6.4	120	83	0	0	3	181	81	24.7245	120	80	64	173	6	87	2	0	0	0	0	0	0	0	0	0	1	0	0	0	0	1	0	0	0	0	0	0	0	0	0	0	0
412	1	27	1	5.02	107.036	4.05	105.195	5.1	114	81	0	0	2	165	57	20.9366	100	70	62	172	1	87	3	0	0	0	0	0	0	0	0	0	0	0	0	0	0	0	0	0	0	0	0	0	0	0	0	0	0
413	1	44	1	5.55	115.866	4.79	127.394	6.03	131	86	1	5	12	175	86	28.0816	122	76	64	185	13	92	3	0	0	0	0	0	0	0	0	0	0	0	0	0	0	0	0	0	0	0	1	0	0	0	0	0	0
414	1	39	0	5.48	121.508	4.01	111.389	5.51	128	73	1	4	12	168	55	19.487	120	80	64	163	11	85	2	0	0	0	0	0	1	0	0	0	0	0	0	1	0	0	0	0	0	0	0	0	0	0	0	0	0
415	1	32	0	4.736	98.2573	3.87	99.4859	4.99	108	82	0	0	1	170	61	21.1073	120	80	64	164	8	89	2	0	0	0	0	0	0	0	0	0	0	0	0	0	0	0	0	0	0	0	0	0	0	0	0	0	0
416	1	38	0	5.83	118.256	4.99	127.296	6.05	128	86	1	10	20	174	80	26.4236	120	80	72	123	2	90	3	0	0	0	0	0	0	0	0	0	0	1	0	0	0	0	0	0	0	0	0	0	1	0	0	0	0
417	1	26	1	4.7	94.1884	3.96	97.2973	5.05	106	78.4	0	0	3	170	66	22.8374	110	70	66	156	5	91	1	0	0	0	0	0	0	0	0	0	0	0	0	0	0	1	0	0	0	0	0	0	0	0	0	0	0
418	1	30	0	6.5	114.035	5.31	116.96	6.87	126	82	0	0	4	184	88	25.9924	100	70	60	155	5	90	3	0	0	0	0	0	0	0	0	0	0	0	0	0	1	0	0	0	0	0	0	0	1	0	0	0	0
419	1	32	0	3.75	82.4176	3.81	102.695	4	92	102	0	0	4	165	52	19.1001	120	70	78	176	7	91	1	0	0	0	0	0	0	0	0	0	0	0	0	0	0	0	0	0	1	0	0	0	1	0	0	0	0
420	1	24	0	5.25	103.346	3.98	96.1353	5.62	116	76	0	0	2	171	59	20.1771	110	70	64	161	4	86	3	1	0	0	0	0	0	0	0	0	0	0	0	0	0	0	0	0	0	0	0	0	0	0	0	0	0
421	1	24	0	5.68	113.147	4.85	118.293	5.9	123	85	0	0	1	169	62	21.7079	130	80	78	188	1	87	2	0	0	0	0	0	0	0	0	0	0	1	0	0	1	0	0	0	0	0	0	0	0	0	0	0	0
422	1	36	0	6.06	125.466	4.56	118.135	6.18	133	75	1	4	10	172	74	25.0135	120	80	68	156	10	86	3	0	0	0	0	0	0	0	0	0	0	0	0	0	0	1	0	0	0	1	0	0	0	0	0	0	0
423	1	34	0	5.26	112.634	4.22	111.64	5.94	133	80	1	4	15	168	61	21.6128	100	75	64	145	3	94	3	0	0	0	0	0	0	0	0	0	0	1	0	0	1	0	0	0	0	0	0	0	0	0	0	0	0
424	1	26	0	5.3	108.83	4.93	123.869	5.69	122	93	0	0	5	168	59	20.9042	125	70	62	153	2	90	3	0	0	0	0	0	0	0	0	0	0	0	0	0	0	0	0	0	0	0	0	0	0	0	0	0	0
425	1	27	0	5.22	100.192	4.9	116.39	5.41	109	94	0	0	4	174	56	18.4965	100	70	78	160	5	91	2	0	0	0	0	0	0	0	0	0	0	1	0	0	0	0	0	0	0	0	0	0	0	0	0	0	0
426	1	34	0	4.68	95.7055	3.89	99.2347	4.81	103	83	0	0	6	172	97	32.788	125	88	70	159	6	88	2	0	0	0	0	0	0	0	0	0	0	0	0	0	1	1	0	0	0	0	0	0	0	0	0	0	0
427	1	30	0	5.74	115.493	4.14	102.985	5.21	109	72	1	14	22	171	74	25.3069	120	80	72	160	5	89	2	0	0	0	0	0	0	0	0	0	0	0	0	0	0	0	0	0	0	0	0	0	0	0	0	0	0
428	1	28	0	5.66	105.597	4.94	114.617	5.81	113	87	1	2	13	177	78	24.8971	110	70	72	159	8	91	3	0	0	0	0	0	0	0	0	0	0	0	0	1	0	0	0	0	0	0	0	0	0	0	0	0	0
429	1	25	0	6.29	116.698	4.94	113.563	6.28	122	79	0	0	8	176	85	27.4406	125	70	64	158	3	90	3	1	0	0	0	0	0	0	0	0	0	0	0	0	0	1	0	0	0	0	0	0	0	0	0	0	0
430	1	44	0	4.59	98.9224	2.83	77.3224	4.8	108	62	1	7	18	172	75	25.3515	125	80	74	168	6	80	3	0	0	0	0	0	0	0	0	0	0	0	0	1	0	0	0	0	0	0	0	0	0	0	0	0	0
431	1	31	0	5.49	101.667	4.25	98.6079	5.85	113	77	0	0	4	179	70	21.847	125	80	70	175	2	94	2	1	0	0	0	0	0	0	0	0	0	0	0	0	0	1	0	0	0	0	0	0	0	0	0	0	0
432	1	48	0	4.24	96.3636	2.95	85.2601	4.26	101	70	1	5	16	170	81	28.0277	125	70	70	158	6	88	2	0	0	0	0	0	1	0	0	0	0	0	0	0	0	0	0	0	0	0	0	0	0	0	0	0	0
433	1	32	0	4.6	96.6387	4.09	106.234	5.09	112	89	0	0	3	169	92	32.2118	110	80	78	170	5	90	2	0	0	0	0	0	0	0	0	0	0	0	0	0	0	0	0	0	0	0	0	0	0	1	0	0	0
434	1	34	0	4.91	90.2574	3.83	88.8631	5.5	106	78	1	5	17	181	107	32.6608	130	90	70	154	9	87	2	0	0	0	0	0	0	0	0	0	0	0	0	0	0	1	0	0	0	1	0	0	0	0	0	0	0
435	1	33	0	4.39	104.773	3.99	116.327	4.72	117	91	0	0	0	160	60	23.4375	120	70	70	154	3	86	2	0	0	0	0	0	0	0	0	0	0	0	0	0	0	1	0	0	0	0	0	0	0	0	0	0	0
436	1	31	0	4.61	88.3142	3.94	94.2584	5.22	105	85	0	0	9	176	75	24.2123	125	88	72	171	5	95	2	0	0	0	0	0	0	0	0	0	0	0	0	0	0	0	0	0	0	0	0	0	0	0	0	0	0
437	1	29	0	5.45	96.6312	4.73	105.111	5.9	109	87	1	5	12	182	103	31.0953	120	70	62	161	1	86	2	0	0	0	0	0	0	0	0	0	0	1	0	0	0	0	0	0	0	0	0	0	0	0	0	0	0
438	1	26	0	4.81	88.2569	3.49	79.3182	5.63	108	73	0	0	10	168	75	26.5731	125	80	68	161	7	86	2	0	0	0	0	0	0	0	0	0	0	0	0	0	0	0	0	0	0	0	0	0	0	0	0	0	0
439	1	40	0	5.65	115.071	4.58	118.041	5.66	120	81	1	3	8	175	85	27.7551	125	70	70	158	11	94	2	0	0	0	0	0	0	0	0	0	1	0	0	1	0	0	0	0	0	1	0	0	0	0	0	1	0
440	1	27	0	4.4	83.9695	4.31	101.651	4.66	93	98	0	0	4	174	56	18.4965	120	70	62	158	4	90	2	1	0	0	0	0	0	0	0	0	0	0	0	0	0	0	0	0	0	0	0	0	1	0	0	0	0
441	1	36	0	5.05	109.307	4.47	120.161	5.28	119	89	1	10	12	177	84	26.8122	120	70	62	167	1	90	2	0	0	0	0	0	0	0	0	0	0	1	0	0	0	0	0	1	0	0	0	0	0	0	0	0	0
442	1	26	0	4.97	100.811	4.58	113.93	5.57	118	92	0	0	0	169	76	26.6097	120	80	72	185	0	89	2	0	0	0	0	0	0	0	0	0	0	0	0	0	0	0	0	0	0	0	0	0	0	0	0	0	0
443	1	26	0	6.31	115.146	6.03	136.735	6.5	124	96	0	0	5	178	74	23.3556	100	60	64	163	6	87	2	0	0	0	0	0	0	0	0	0	0	0	1	0	0	0	0	0	0	0	0	0	0	0	0	0	0
444	1	45	0	4.89	121.34	4.32	134.579	5.26	136	88	0	0	8	163	65	24.4646	110	84	74	170	10	90	2	0	0	0	0	0	0	0	0	0	0	0	0	0	0	1	0	0	0	0	1	0	0	0	0	0	0
445	1	40	0	5.19	102.569	4.49	112.531	5.38	101	87	0	0	5	177	60	19.1516	90	60	70	172	6	92	2	0	0	0	0	0	0	0	0	0	0	1	1	0	0	0	0	0	0	0	0	0	0	1	0	0	0
446	1	34	0	6.1	129.512	5.09	134.301	6.53	145	83	0	0	4	169	69	24.1588	110	70	68	187	8	90	2	0	0	0	0	0	1	0	0	0	0	0	0	0	0	0	0	0	0	0	0	0	0	0	0	0	0
447	1	33	0	5.79	108.224	4.69	110.353	5.89	115	81	1	10	22	179	79	24.6559	120	74	64	177	5	90	2	0	0	0	0	0	0	0	0	0	0	0	0	0	0	0	0	0	0	0	0	0	0	0	0	0	0
448	1	34	0	4.93	94.8077	4.29	103.623	5.36	108	87	1	10	23	177	81	25.8546	115	75	67	160	2	93	3	0	0	0	0	0	0	0	0	0	0	0	0	0	0	0	0	0	0	0	0	0	0	0	0	0	0
449	1	44	0	5.14	131.458	4.3	136.943	5.25	140	84	0	0	4	160	61	23.8281	125	80	78	162	2	89	3	0	0	0	0	0	1	0	0	0	1	1	1	0	0	0	0	0	0	0	0	0	0	1	0	0	0
450	1	18	0	4.52	84.803	3.91	90.7193	4.48	88	87	0	0	2	175	59	19.2653	120	60	64	162	3	88	2	1	0	0	0	0	0	0	0	0	0	0	0	0	0	1	0	0	0	0	0	0	0	0	0	0	0
451	1	27	0					6	108	83	0	0	0	183	73	21.7982	110	70	78	157	3	88	2	0	0	0	0	0	0	0	0	0	0	0	0	0	0	1	0	0	0	0	0	0	0	0	0	0	0
452	1	26	0					5.36	99	83	0	0	2	180	70	21.6049	116	70	74	154	5	87	2	0	0	0	0	0	0	0	0	0	0	0	0	0	0	0	0	0	0	0	0	0	0	0	0	0	0
453	1	27	0					6.29	129	78	1	5	15	172	68	22.9854	100	70	60	169	2	88	2	0	0	0	0	0	0	0	0	0	0	0	0	0	0	0	0	0	0	0	0	0	0	0	0	0	0
454	1	26	0					5.69	110	74	0	0	6	176	72	23.2438	115	70	78	166	3	86	2	0	0	0	0	0	0	0	0	0	0	1	0	0	0	0	0	0	0	0	0	0	0	0	0	0	0
455	1	34	0					6.46	119	87	0	0	4	185	80	23.3747	100	70	62	151	7	90	3	0	0	0	0	0	0	0	0	0	0	0	0	0	0	1	0	0	0	0	0	0	0	0	0	1	0
456	1	29	0					4.99	100	87	0	0	0	175	66	21.551	120	70	70	166	1	92	2	0	0	0	0	0	0	0	0	0	0	0	0	0	0	0	0	1	0	0	0	0	0	0	0	0	0
457	1	31	0					6.06	121	76	1	6	15	178	77	24.3025	110	80	86	178	10	91	3	0	0	0	0	0	0	0	0	0	0	0	0	0	0	1	0	0	1	0	0	0	0	0	0	0	0
458	1	28	0					4.99	103	84	0	0	2	172	73	24.6755	120	60	88	175	1	87	3	0	0	0	0	0	0	0	0	0	0	0	0	0	0	0	0	0	0	0	0	0	0	0	0	0	0
459	1	37	0					5.51	109	71	1	7	10	180	81	25	120	80	60	168	6	90	3	0	0	0	0	0	0	0	0	0	0	1	0	0	0	0	0	0	0	1	0	0	0	0	0	0	0
460	1	25	0					4.55	92	87	0	0	4	172	59	19.9432	120	80	60	173	4	85	3	0	0	0	0	0	0	0	0	0	0	0	0	0	0	0	0	0	0	0	0	0	0	0	0	0	0
461	1	31	0					6.42	127	77	1	10	18	177	101	32.2385	130	85	60	162	7	90	3	0	0	0	0	0	0	0	0	0	0	0	0	0	0	0	0	0	0	1	0	0	0	1	0	0	0
462	1	37	0					4.81	107	74	1	5	18	170	58	20.0692	120	85	68	144	13	90	3	0	0	0	0	0	1	0	0	0	0	0	0	0	0	0	0	0	0	0	0	0	0	0	0	1	0
463	1	26	0					5.81	119	88	1	4	12	172	69	23.3234	130	80	60	152	4	89	3	0	0	0	0	0	0	0	0	0	0	0	0	0	0	0	0	0	0	0	0	0	0	0	0	0	0
464	1	31	0					5.23	114	80	1	10	22	169	59	20.6575	100	70	68	172	0	92	2	0	0	0	0	0	0	0	0	0	0	0	0	0	0	0	0	0	0	0	0	0	0	0	0	0	0
465	1	25	0					6.54	119	80	0	0	4	182	84	25.3593	125	80	64	172	8	92	3	0	0	0	0	0	0	0	0	0	0	0	0	0	0	0	0	0	0	0	0	0	0	0	0	0	0
466	1	22	0					4.73	107	76	0	0	2	163	78	29.3575	125	70	64	165	2	90	1	0	0	0	0	0	0	0	0	0	0	0	0	0	0	0	0	0	0	0	0	0	0	0	0	0	0
467	1	33	0					6.28	123	69	0	0	2	179	84	26.2164	125	70	70	183	3	90	1	1	0	0	0	0	0	0	0	0	0	0	0	0	0	0	0	0	0	0	0	0	0	0	0	0	0
468	1	40	0					4.33	115	90	1	4	13	159	55	21.7555	100	60	60	151	5	91	3	0	0	0	0	0	0	0	0	0	0	0	0	0	0	0	0	0	0	0	0	0	0	0	0	0	0
469	1	41	0					4.54	117	83	0	0	4	161	87	33.5635	100	80	64	168	6	87	3	0	0	0	0	0	0	0	0	0	0	0	0	0	0	0	0	0	0	0	0	0	0	0	0	0	0
470	1	28	0					4.42	96	92	0	0	4	168	54	19.1327	100	70	90	161	0	90	3	0	0	0	0	0	0	0	0	0	0	0	0	0	0	0	0	0	0	0	0	0	0	0	0	0	0
471	1	45	0					4.6	102	64	0	0	8	174	83	27.4145	130	88	60	155	80	89	3	0	0	0	0	0	0	0	0	0	0	0	0	0	0	0	0	0	0	0	0	0	0	0	0	0	0
472	1	39	0					4.64	93	79	0	0	2	180	77	23.7654	100	70	60	177	4	91	2	0	0	0	0	0	0	0	0	0	0	0	0	0	0	0	0	0	0	0	0	0	0	0	0	0	0
473	1	31	0					5.91	115	78	1	8	15	178	69	21.7776	120	75	68	179	0	88	3	0	0	0	0	0	0	0	0	0	0	0	0	0	0	0	0	0	0	0	0	0	0	0	0	0	0
474	1	46	0					4.36	94	68	1	5	12	176	69	22.2753	125	80	90	161	8	87	3	0	0	0	0	0	0	0	0	0	0	1	0	0	0	0	0	0	0	0	0	0	0	0	0	0	0
475	1	40	0					5.77	128	76	1	5	16	171	83	28.3848	120	85	64	169	1	93	3	0	0	0	0	0	0	0	0	0	0	0	0	0	1	1	0	0	0	0	0	0	0	0	1	0	0
476	1	32	0					4.88	106	70	1	3	13	169	95	33.2621	120	90	60	157	2	87	3	0	0	0	0	0	0	0	0	0	0	0	0	0	0	0	0	0	0	0	0	0	0	0	0	0	0
477	1	43	0					4.85	111	75	1	5	8	170	59	20.4152	100	70	68	172	1	91	3	0	0	0	0	0	0	0	0	0	0	1	1	0	0	1	0	0	0	0	0	0	0	0	0	1	0
478	1	44	0					4.32	101	81	1	10	8	169	69	24.1588	120	75	64	174	5	90	3	0	0	0	0	0	0	0	0	0	0	1	0	0	0	0	0	0	0	0	0	0	0	0	0	0	0
479	0	32	1					3.48	107	95	0	0	0	157	58	23.5304	100	70	68	144	6	90	2	1	0	0	0	0	0	0	0	0	0	0	0	0	0	1	0	0	0	0	0	0	0	0	0	0	0
480	1	24	0					4.91	105	91	0	0	3	168	62	21.9671	100	60	60	159	7	92	2	0	0	0	0	0	0	0	0	0	0	0	0	0	0	1	0	0	0	0	0	0	0	0	0	0	0
481	1	33	0					5.2	125	80	1	5	10	162	64	24.3865	110	80	68	157	2	90	2	1	0	0	0	0	0	0	0	0	0	0	0	0	0	0	0	0	0	0	0	0	0	0	0	0	0
482	1	29	0					4.95	102	80	1	5	12	172	84	28.3937	120	80	68	149	4	89	3	0	0	0	0	0	0	0	0	0	0	1	0	0	0	1	0	0	0	0	0	0	0	0	0	1	0
483	1	28	0					5.53	107	88	1	8	18	177	69	22.0243	129	77	68	165	1	94	3	0	0	0	0	0	0	0	0	0	0	0	0	0	0	1	0	0	0	0	0	0	0	0	0	0	0
484	1	44	0					4.89	119	86	0	0	8	166	66	23.9512	120	80	60	157	2	84	3	1	0	0	0	0	0	0	0	0	1	1	1	0	0	1	0	0	0	1	0	0	0	0	0	1	0
485	1	34	0					5.96	124	76	0	0	1	174	92	30.3871	126	82	68	155	4	90	3	1	0	0	0	0	0	0	0	0	1	0	0	0	0	0	0	0	0	0	0	0	0	0	0	0	0
486	1	34	0					5.31	114	80	1	6	10	171	85	29.0688	118	81	68	168	5	92	3	0	0	0	0	0	1	0	0	0	0	0	0	0	0	0	0	0	0	1	0	0	0	0	0	0	0
487	1	28	0					5.82	118	80	1	6	13	173	72	24.0569	100	70	60	153	1	93	3	0	0	0	0	0	0	0	0	0	0	0	0	0	0	0	0	0	0	0	0	0	0	0	0	0	0
488	1	41	0					4.19	102	77	0	0	4	165	78	28.6501	100	70	60	165	1	91	3	0	0	0	0	0	0	0	0	0	0	1	0	0	1	0	0	0	0	1	0	0	0	0	0	0	0
489	1	39	0					4.94	109	76	0	0	5	171	69	23.597	90	70	68	164	4	86	3	0	0	0	0	1	0	0	0	0	0	0	0	0	0	0	0	0	0	0	0	0	0	0	0	0	0
490	1	34	0					5.51	123	71	0	0	1	168	76	26.9274	100	80	70	168	3	86	3	0	0	0	0	0	0	0	0	0	0	0	0	0	0	0	0	0	0	0	0	0	0	1	0	0	0
491	1	42	0					4.46	106	78	0	0	2	167	76	27.2509	129	81	60	151	8	82	3	0	0	0	0	0	0	0	0	0	1	0	1	0	1	0	0	0	0	0	0	0	0	0	0	0	0
492	1	35	0					5.04	104	81	0	0	4	175	81	26.449	125	85	72	162	9	95	3	0	0	0	0	0	0	0	0	0	0	0	0	0	0	0	0	0	0	1	0	0	0	0	0	1	0
493	1	40	0					4.5	118	78	1	5	17	159	60	23.7332	138	77	68	150	9	89	3	0	0	0	0	0	0	0	0	0	0	1	0	0	0	0	0	0	0	0	0	0	0	0	0	0	0
494	1	33	0					4.2	93	80	0	0	0	168	69	24.4473	110	80	60	155	5	87	3	0	0	0	0	0	0	0	0	0	0	0	0	0	0	0	0	0	0	0	0	0	0	0	0	0	0
495	1	37	0					6.69	144	83	0	0	4	172	86	29.0698	140	110	71	181	0	86	3	0	0	0	0	0	0	0	0	0	0	0	0	0	0	1	0	0	0	0	0	0	0	0	0	0	0
496	1	37	0					5.7	125	76	1	9	15	171	90	30.7787	145	90	72	177	2	87	3	1	0	0	0	0	0	0	0	0	0	0	0	0	1	0	0	0	0	0	0	0	0	0	0	0	0
497	1	29	0					4.76	112	78	1	10	22	162	55	20.9572	120	70	88	145	7	90	3	0	0	0	0	0	0	0	0	0	0	0	0	0	0	0	0	0	0	0	0	0	0	0	0	0	0
498	1	29	0					5.75	121	80	0	0	8	171	86	29.4108	140	90	80	175	2	89	3	0	0	0	0	0	0	0	0	0	0	1	0	0	0	0	0	0	0	0	0	0	0	0	0	0	0
499	1	43	0					5.49	124	72	0	0	5	171	64	21.8871	120	85	78	167	0	89	3	0	0	0	0	0	0	0	0	0	0	1	0	0	0	0	0	0	0	0	0	0	0	0	0	0	0
500	1	33	0					6.81	142	85	0	0	0	173	61	20.3816	100	70	59	136	15	87	3	0	0	0	0	0	0	0	0	0	0	0	0	0	0	0	0	0	0	0	0	0	0	0	0	0	0
501	1	41	0					5.45	112	80	1	7	17	178	76	23.9869	130	80	62	166	1	88	3	0	0	0	0	0	0	0	0	0	0	1	0	0	0	0	0	0	0	1	0	0	0	0	0	0	0
502	1	27	0					6.64	127	93	1	4	11	178	64	20.1995	135	80	96	162	1	89	3	0	0	0	0	0	0	0	0	0	0	0	0	0	1	0	0	0	0	0	0	0	0	0	0	0	0
503	1	35	0					5.13	118	81	0	0	7	166	72	26.1286	120	70	70	160	9	95	3	0	0	0	0	0	0	0	0	0	0	0	0	0	0	0	0	0	0	0	0	0	0	0	0	0	0
504	1	37	0					5.52	114	72	0	0	3	176	68	21.9525	120	80	92	162	10	90	3	0	0	0	1	0	0	0	0	0	0	0	0	0	0	1	0	0	0	0	0	0	0	0	0	0	0
505	1	32	0					4.57	108	76	0	0	3	163	82	30.863	120	90	79	168	4	82	3	0	0	0	0	0	0	0	0	0	0	0	0	0	1	0	0	0	0	0	0	0	0	0	0	0	0
506	1	36	0					5.82	105	87	0	0	0	187	99	28.3108	140	80	85	161	3	92	1	1	0	0	0	0	0	0	0	0	0	0	0	0	0	0	0	0	0	0	0	0	0	0	0	0	0
507	1	31	0					5.59	100	85	1	15	25	186	81	23.4131	100	70	68	159	1	90	1	0	0	0	0	0	0	0	0	0	0	0	0	0	0	1	0	0	0	1	0	0	0	0	0	0	1
508	1	30	0					4.82	97	89	0	0	5	175	59	19.2653	100	70	64	164	7	92	2	0	0	0	0	1	0	0	0	0	0	1	0	0	0	0	0	0	0	0	0	0	0	0	0	0	0
509	1	26	0					4.75	96	85	0	0	2	173	69	23.0546	120	80	64	157	6	89	3	0	0	0	0	0	0	0	0	0	0	0	0	0	0	0	0	0	0	0	0	0	0	0	0	0	0
510	1	25	0					5.51	98	91	1	5	21	184	80	23.6295	120	70	64	168	6	93	3	0	0	0	0	0	0	0	0	0	0	0	0	0	0	1	0	0	0	0	0	0	0	0	0	0	0
511	1	43	0					5.41	128	92	0	0	5	168	77	27.2817	120	70	68	160	6	92	3	0	0	0	0	0	0	0	0	0	0	0	0	0	0	0	0	0	0	0	0	0	0	0	0	0	0
512	1	45	0					6.21	127	74	0	0	6	180	63	19.4444	125	85	70	158	6	91	3	0	0	0	0	0	0	0	0	0	0	0	0	0	0	0	0	0	0	1	0	0	0	0	0	0	0
513	1	31	0					4.84	101	82	1	10	18	172	80	27.0416	130	80	68	163	5	92	3	0	0	0	0	0	0	0	0	0	0	0	0	0	0	0	0	0	0	1	0	0	0	0	0	0	0
514	1	30	0					5.65	109	87	0	0	8	178	93	29.3524	130	80	70	154	7	91	3	0	0	0	0	0	0	0	0	0	0	0	0	0	0	0	0	0	0	0	0	0	0	0	0	0	0
515	1	38	0					4.97	133	81	0	0	2	157	61	24.7475	145	85	70	157	12	92	3	0	0	0	0	0	0	0	0	0	0	0	0	0	0	0	0	0	0	0	0	0	0	0	0	0	0
516	1	27	0					5.32	109	89	1	5	8	172	73	24.6755	120	70	60	154	8	92	3	0	0	0	0	0	0	0	0	0	0	0	0	0	0	1	0	0	0	0	0	0	0	0	0	0	0
517	1	26	0					6.07	105	101	0	0	10	187	74	21.1616	110	70	70	156	4	90	3	0	0	0	0	0	0	0	0	0	0	1	0	0	0	0	0	0	0	0	0	0	0	0	0	0	0
518	1	35	0					4.91	115	86	1	10	21	165	85	31.2213	100	65	70	158	12	91	3	0	0	0	0	0	0	0	0	0	0	1	0	0	1	0	0	0	0	1	0	0	0	0	0	0	0
519	1	35	0					4.96	111	78	1	10	22	169	94	32.912	124	70	78	184	4	87	3	0	0	0	0	0	0	0	0	0	0	1	0	0	0	0	0	0	0	1	0	0	0	0	0	0	0
520	1	44	0					4.79	106	81	1	10	25	173	79	26.3958	150	100	60	179	5	89	3	0	0	1	0	0	0	0	0	0	0	1	1	0	0	0	0	0	0	0	0	0	0	0	0	0	0
521	1	33	0					4.95	107	85	1	5	16	170	80	27.6817	125	80	68	166	2	89	3	0	0	0	0	0	0	0	0	0	0	0	0	0	0	0	0	0	0	1	0	0	0	0	0	0	0
522	1	33	0					4.7	97	76	0	0	0	174	77	25.4327	125	75	62	162	11	89	3	0	0	0	0	0	0	0	0	0	0	0	0	0	0	0	0	0	0	0	0	0	0	0	0	1	0
523	1	33	0					5.54	113	87	0	0	0	175	87	28.4082	135	90	80	170	3	95	3	1	0	0	0	0	0	0	0	0	0	0	0	0	0	1	0	0	0	0	0	0	0	0	0	0	0
524	1	25	0					5.93	111	81	0	0	7	179	74	23.0954	100	70	68	158	4	90	3	1	0	0	0	0	0	0	0	0	0	0	0	0	0	0	0	0	0	0	0	0	0	0	0	0	0
525	1	26	0					4.95	104	80	0	0	3	169	71	24.8591	140	80	80	163	3	91	3	0	0	0	0	0	0	0	0	0	0	0	0	0	0	1	0	0	0	0	0	0	0	0	0	0	0
526	1	29	0					4.91	100	92	0	0	0	173	72	24.0569	135	90	100	166	7	92	3	0	0	0	0	0	0	0	0	0	0	0	0	0	0	0	0	0	0	0	0	0	0	0	0	0	0
527	1	48	0					3.45	89	68	1	9		164	90	33.4622	144	84	72	146	11	87	3	0	1	0	0	0	0	0	0	0	1	1	1	0	0	0	0	0	0	1	0	0	0	0	0	0	0
528	1	33	0					4.29	94	85	0	0	4	169	80	28.0102	120	85	70	165	4	91	3	0	0	0	0	0	0	0	0	0	0	0	0	0	0	0	0	0	0	0	0	0	0	0	0	0	0
529	1	32	0					5.28	117	81	0	0	4	168	78	27.6361	160	90	78	164	4	87	3	0	0	0	0	0	0	0	0	0	0	0	0	1	0	0	0	0	0	1	0	0	0	0	0	0	0
530	1	24	0					6.48	132	94	1	4	14	172	70	23.6614	125	70	78	166	0	91	3	0	0	0	0	0	0	0	0	0	0	0	0	0	0	0	0	0	0	0	0	0	0	0	0	0	0
531	1	38	0					4.58	122	81	1	10	19	157	68	27.5873	140	80	80	189	0	91	3	0	0	0	0	0	0	0	0	0	0	0	0	0	0	0	0	0	0	0	0	0	0	0	0	0	0
532	1	33	0					4.79	114	91	0	0	8	163	62	23.3355	130	80	84	171	7	91	3	0	0	0	0	0	0	0	0	0	0	0	0	0	0	1	0	0	0	0	0	0	0	0	0	0	0
533	1	40	0					5.23	114	88	1	9	20	173	77	25.7276	130	85	70	171	4	89	3	0	0	0	0	0	0	0	0	0	0	0	0	0	0	0	0	0	0	1	0	0	0	0	0	0	0
534	1	36	0					6.07	123	82	0	0	2	177	90	28.7274	120	80	90	155	4	92	3	0	0	0	0	0	0	0	0	0	0	0	0	0	0	0	0	0	0	1	0	0	0	0	0	0	0
535	1	39	0					4.86	105	58	1	5	20	173	65	21.7181	125	85	70	146	5	89	3	1	0	0	0	0	0	0	0	0	0	0	1	0	1	0	0	0	0	0	0	0	0	0	0	0	0
536	1	32	0					4.74	95	78	1	7	15	176	80	25.8264	120	80	72	152	5	89	3	0	0	0	1	0	0	0	0	0	0	0	0	0	0	0	0	0	0	0	0	0	0	0	0	0	0
537	1	26	0					5.37	112	83	1	3	4	170	74	25.6055	120	80	70	165	5	92	3	0	0	0	0	0	0	0	0	0	0	0	0	0	0	0	0	0	0	0	0	0	0	0	0	0	0
538	1	37	0					5.34	109	75	0	0	4	177	92	29.3658	125	85	70	167	1	89	3	0	0	0	0	0	0	0	0	0	0	0	1	0	0	0	0	0	0	0	0	0	0	0	0	0	0
539	1	24	1					4.16	110	97	0	0	4	164	54	20.0773	110	70	64	152	1	90	2	0	0	0	0	0	0	0	0	0	0	0	0	0	0	0	0	0	0	0	0	0	0	0	0	0	0
540	1	30	1					5.13	103	82	0	0	2	173	90	30.0712	140	90	70	151	2	84	1	0	1	0	0	0	0	0	0	0	1	0	0	0	0	0	0	0	0	0	0	0	0	0	0	0	0
541	1	40	0					4.38	93	72	1	10	24	171	81	27.7008	140	95	60	181	2	90	2	0	0	0	0	0	0	0	0	0	1	1	0	0	0	0	0	0	0	1	0	0	1	1	0	0	0
542	1	47	0					4.56	110	83	0	0	5	168	74	26.2188	110	70	70	168	6	91	2	0	0	0	0	0	0	0	0	0	0	0	0	0	0	0	0	0	0	1	0	0	0	0	0	0	0
543	1	38	0					4.9	107	89	1	15	26	172	62	20.9573	110	70	68	173	4	90	2	0	0	0	0	0	0	0	0	0	0	0	0	0	0	0	0	0	0	0	0	0	0	0	0	0	0
544	0	27	0					3.7	105	101	0	0	0	161	53	20.4467	90	70	70	136	9	93	2	0	0	0	0	0	0	0	0	0	0	0	0	0	0	1	0	0	0	0	0	0	0	0	0	0	0
545	1	28	0					4.97	110	90	0	0	6	166	62	22.4996	135	90	70	166	2	90	2	1	0	0	0	0	0	0	0	0	0	0	0	0	0	0	0	0	0	0	0	0	0	0	0	0	0
546	0	38	0					3.94	124	82	0	0	0	159	65	25.711	124	70	60	65	12	93	1	0	0	0	0	0	0	0	0	0	0	0	0	0	0	0	0	0	0	0	0	0	0	0	0	0	0
547	0	35	0					3.64	102	85	0	0	1	156	70	28.764	125	85	70	145	2	91	1	0	0	0	0	0	0	0	0	0	0	0	0	0	0	0	0	0	0	1	0	0	0	0	0	1	0
548	0	27	0					4.35	130	84	0	0	3	156	46	18.902	125	90	60	114	13	89	1	1	0	0	0	0	0	0	0	0	0	0	0	0	0	0	0	0	0	0	0	0	0	0	0	0	0
549	0	38	0					3.06	98	85	0	0	0	158	62	24.8358	120	70	60	134	5	91	1	0	0	0	0	0	0	0	0	0	0	0	0	0	0	0	0	0	0	1	0	0	0	0	0	0	0
550	0	33	0					3.4	107	87	0	0	0	156	51	20.9566	100	62	60	102	5	89	1	0	0	0	0	0	0	0	0	0	0	0	0	0	0	0	0	0	0	0	0	0	0	0	0	0	0
551	1	44	0					4.48	120	79	1	10	19	160	53	20.7031	100	80	68	170	1	92	2	0	0	0	0	0	0	0	0	0	0	1	0	0	0	0	0	0	0	0	0	0	1	0	0	0	0
552	1	23	0					5.77	115	87	1	10	20	174	73	24.1115	125	80	60	173	10	92	2	0	0	0	0	0	0	0	0	0	0	0	0	0	0	0	0	0	0	0	0	0	0	0	0	0	0
553	1	33	1					4.83	90	82	1	7	18	183	100	29.8606	120	75	78	183	2	92	2	0	0	0	0	0	0	0	0	0	0	0	0	0	0	0	0	0	1	1	0	0	0	0	0	0	0
554	1	41	0					4.53	96	79	0	0	9	175	74	24.1633	130	70	62	137	13	93	2	0	0	0	0	0	0	0	0	0	0	0	0	0	0	0	0	0	0	1	0	0	0	0	0	0	0
555	1	29	1					5.28	112	78	0	0	0	170	77	26.6436	120	80	88	152	2	92	1	0	0	0	0	0	0	0	0	0	0	0	0	0	0	0	0	0	0	0	0	0	0	0	0	0	0
556	0	39	0					3.67	123	77	0	0	4	155	65	27.0552	130	80	90	129	1	89	1	1	0	0	0	0	0	0	0	0	0	0	0	0	1	0	0	0	0	0	0	0	0	0	0	0	0
557	0	37	0					3.35	103	79	0	0	1	160	52	20.3125	120	70	64	124	11	89	1	0	0	0	0	0	0	0	0	0	0	1	0	0	0	0	0	0	0	0	0	0	0	0	0	0	0
558	0	33	0					3.93	115	94	0	0	1	161	54	20.8325	120	70	60	131	12	90	1	0	0	0	0	0	1	0	0	0	0	0	0	0	1	1	0	0	0	0	0	0	0	0	0	1	0
559	0	33	0					4.28	146	64	0	0	0	153	54	23.0681	100	60	60	127	12	90	1	1	0	0	0	0	1	0	0	0	1	0	0	1	1	1	0	0	0	0	0	0	0	0	0	0	0
560	0	43	0					2.72	101	79	0	0	0	169	78	27.31	110	70	70	122	14	95	1	0	0	0	0	0	0	0	0	0	0	0	0	0	1	0	0	0	0	1	0	0	0	0	0	1	0
561	1	24	1					5.17	102	87	0	0	0	175	66	21.551	100	70	60	164	4	88	1	0	0	0	0	0	0	0	0	0	0	0	0	0	1	0	0	0	0	0	0	0	0	0	0	0	0
562	1	23	0					5.55	106	81	1	16	24	178	105	33.1398	120	80	60	176	1	88	1	0	0	0	0	0	1	0	0	0	0	0	0	0	0	1	0	0	0	0	0	0	0	0	0	0	1
563	1	34	0					4.68	111	82	1	6	12	163	59	22.2063	100	70	60	159	6	94	3	0	0	0	0	0	0	0	0	0	0	0	0	0	0	0	0	0	0	1	0	0	0	0	0	0	0
564	1	29	0					5.17	104	86	0	0	2	163	58	21.83	110	70	64	148	1	93	3	0	0	0	0	0	0	0	0	0	1	0	0	0	0	0	0	0	0	0	0	0	0	0	0	0	0
565	1	45	0					5.28	116	93	1	5	15	175	78	25.4694	130	85	64	169	0	89	3	0	0	0	0	0	0	0	0	0	1	1	1	0	0	1	0	0	0	0	0	0	0	0	0	0	0
566	1	46	0					3.61	102	79	1	10	18	157	65	26.3702	100	80	64	167	2	87	3	1	0	0	0	0	0	0	0	0	0	0	0	0	0	0	0	0	0	0	0	0	0	0	0	0	0
567	1	47	0					3.67	97	77	1	12	22	162	72	27.4348	126	82	80	173	7	88	3	0	0	0	0	0	0	0	0	0	1	0	0	0	0	0	0	0	0	0	0	0	0	1	0	0	0
568	1	32	0					5.7	118	88	1	20	25	174	90	29.7265	120	80	72	156	1	88	3	0	0	0	0	0	0	0	0	0	0	0	0	0	0	0	0	0	0	0	0	0	0	0	0	1	0
569	0	32	1					4.2	122	86	0	0	2	162	62	23.6244	130	80	80	132	10	90	1	0	0	0	0	0	0	0	0	0	1	0	0	0	0	0	0	0	0	0	0	0	0	0	0	0	0
																								59	16	15	4	6	27	7	8	7	59	106	45	16	68	97	2	15	12	89	9	1	10	49	7	30	7
[truncated: 17 more columns]

## Sheet: CODING
Residence	0	middle altitude			MVP	OBES	BMD	MS	НГН	EH	ХРБС	COPD	SC	KSD	ХВГ	ОПОП	AA	BHR	Anemia
	1	lowland			mitral valve prolapse	obesity	body mass deficit	metabolic syndrome	наруш гликемии натощ	essential hypertension	хрог ревмат бол сер		Scoliosis	Kidney stone disease	хрон вир геп	lumbar osteochondrosis	alcohol addiction	brinchial hyperreactivity
Sex	0	female
	1	male
Occupation	1	white collar workers and service
	2	production, but not vehicle operators. Drillers and assistants included
	3	heavy vehicle operators
